# Supplementary material for: Genomic and Structural Investigation of Mutations in Biotinidase (BTD) Gene Deficiency in Greater Middle Eastern Cohort: Insights from Molecular Dynamics Study
Source: Biomedicines. 2025 Sep 9;13(9):2210. doi: 10.3390/biomedicines13092210 (PMC12467526; doi:10.3390/biomedicines13092210)
Supplement: Supplementary file 1 [file biomedicines-13-02210-s001.zip]

Archive with 5 entries (5 files):
- biomedicines-3684120_BTD_Figures_S1-S7.pdf
- biomedicines-3684120_BTD_Table_S1.xlsx
- biomedicines-3684120_BTD_Table_S2.xlsx
- biomedicines-3684120_BTD_Table_S3.xlsx
- biomedicines-3684120_BTD_Table_S4.pdf
