# Supplementary material for: Genomic and Structural Investigation of Mutations in Biotinidase (BTD) Gene Deficiency in Greater Middle Eastern Cohort: Insights from Molecular Dynamics Study
Source: Biomedicines. 2025 Sep 9;13(9):2210. doi: 10.3390/biomedicines13092210 (PMC12467526; doi:10.3390/biomedicines13092210)
Supplement: Supplementary file 1 [file biomedicines-13-02210-s001.zip › biomedicines-3684120_BTD_Table_S1.xlsx]

## Sheet: SNPs
Name	Gene(s)	Protein change	GRCh38Chromosome	GRCh38Location	dbSNP ID	Canonical SPDI	Variant type	Molecular consequence	Germline classification
NM_001349278.2(ANKRD28):c.1247A>T (p.Asp416Val)	BTD	D416V	3	15712166		NC_000003.12:15712165:T:A	single nucleotide variant	missense variant|non-coding transcript variant|3 prime UTR variant|intron variant	Uncertain significance
NM_001349278.2(ANKRD28):c.1766A>G (p.Tyr589Cys)	BTD	Y589C	3	15690216		NC_000003.12:15690215:T:C	single nucleotide variant	missense variant|non-coding transcript variant|intron variant	Uncertain significance
NM_001349278.2(ANKRD28):c.1169C>T (p.Thr390Ile)	BTD	T390I	3	15713548		NC_000003.12:15713547:G:A	single nucleotide variant	missense variant|non-coding transcript variant|intron variant	Uncertain significance
NM_001349278.2(ANKRD28):c.1144G>A (p.Glu382Lys)	BTD	E382K	3	15713573		NC_000003.12:15713572:C:T	single nucleotide variant	missense variant|non-coding transcript variant|intron variant	Uncertain significance
NM_001349278.2(ANKRD28):c.2404G>A (p.Val802Ile)	BTD	V802I	3	15679549		NC_000003.12:15679548:C:T	single nucleotide variant	missense variant|non-coding transcript variant|intron variant	Uncertain significance
NM_001349278.2(ANKRD28):c.3176A>G (p.Asn1059Ser)	BTD	N1059S	3	15670346		NC_000003.12:15670345:T:C	single nucleotide variant	missense variant|non-coding transcript variant|intron variant	Uncertain significance
NM_001349278.2(ANKRD28):c.1559A>G (p.Tyr520Cys)	BTD	Y520C	3	15696234		NC_000003.12:15696233:T:C	single nucleotide variant	missense variant|non-coding transcript variant|intron variant	Uncertain significance
NM_001349278.2(ANKRD28):c.913C>T (p.Pro305Ser)	BTD	P305S	3	15720998		NC_000003.12:15720997:G:A	single nucleotide variant	missense variant|non-coding transcript variant|intron variant	Uncertain significance
NM_001349278.2(ANKRD28):c.905G>A (p.Gly302Glu)	BTD	G302E	3	15721006		NC_000003.12:15721005:C:T	single nucleotide variant	missense variant|non-coding transcript variant|intron variant	Uncertain significance
NM_001349278.2(ANKRD28):c.3239C>G (p.Ser1080Cys)	BTD	S1080C	3	15670283		NC_000003.12:15670282:G:C	single nucleotide variant	missense variant|non-coding transcript variant|intron variant	Uncertain significance
NM_001349278.2(ANKRD28):c.2863G>T (p.Ala955Ser)	BTD	A955S	3	15676984		NC_000003.12:15676983:C:A	single nucleotide variant	missense variant|non-coding transcript variant|intron variant	Uncertain significance
NM_001349278.2(ANKRD28):c.2757T>A (p.Ser919Arg)	BTD	S919R	3	15677513		NC_000003.12:15677512:A:T	single nucleotide variant	missense variant|non-coding transcript variant|intron variant	Uncertain significance
NM_001349278.2(ANKRD28):c.2730T>G (p.Ser910Arg)	BTD	S910R	3	15677540		NC_000003.12:15677539:A:C	single nucleotide variant	missense variant|non-coding transcript variant|intron variant	Uncertain significance
NM_001349278.2(ANKRD28):c.2639A>G (p.Asn880Ser)	BTD	N880S	3	15678277		NC_000003.12:15678276:T:C	single nucleotide variant	missense variant|non-coding transcript variant|intron variant	Uncertain significance
NM_001349278.2(ANKRD28):c.2633A>C (p.Gln878Pro)	BTD	Q878P	3	15678283		NC_000003.12:15678282:T:G	single nucleotide variant	missense variant|non-coding transcript variant|intron variant	Uncertain significance
NM_001349278.2(ANKRD28):c.2557G>A (p.Gly853Arg)	BTD	G853R	3	15679305		NC_000003.12:15679304:C:T	single nucleotide variant	missense variant|non-coding transcript variant|intron variant	Uncertain significance
NM_001349278.2(ANKRD28):c.2548G>A (p.Asp850Asn)	BTD	D850N	3	15679314		NC_000003.12:15679313:C:T	single nucleotide variant	missense variant|non-coding transcript variant|intron variant	Uncertain significance
NM_001349278.2(ANKRD28):c.2489A>G (p.Asn830Ser)	BTD	N830S	3	15679373		NC_000003.12:15679372:T:C	single nucleotide variant	missense variant|non-coding transcript variant|intron variant	Uncertain significance
NM_001349278.2(ANKRD28):c.1991G>A (p.Arg664Gln)	BTD	R664Q	3	15686282		NC_000003.12:15686281:C:T	single nucleotide variant	missense variant|non-coding transcript variant|intron variant	Uncertain significance
NM_001349278.2(ANKRD28):c.1736C>G (p.Ala579Gly)	BTD	A579G	3	15694764		NC_000003.12:15694763:G:C	single nucleotide variant	missense variant|non-coding transcript variant|intron variant	Uncertain significance
NM_001349278.2(ANKRD28):c.1624T>G (p.Ser542Ala)	BTD	S542A	3	15696169		NC_000003.12:15696168:A:C	single nucleotide variant	missense variant|non-coding transcript variant|intron variant	Uncertain significance
NM_001349278.2(ANKRD28):c.1588A>T (p.Ile530Phe)	BTD	I530F	3	15696205		NC_000003.12:15696204:T:A	single nucleotide variant	missense variant|non-coding transcript variant|intron variant	Uncertain significance
NM_001349278.2(ANKRD28):c.1423G>A (p.Ala475Thr)	BTD	A475T	3	15708048		NC_000003.12:15708047:C:T	single nucleotide variant	missense variant|non-coding transcript variant|intron variant	Uncertain significance
NM_001349278.2(ANKRD28):c.1133G>A (p.Arg378Gln)	BTD	R378Q	3	15713584		NC_000003.12:15713583:C:T	single nucleotide variant	missense variant|non-coding transcript variant|intron variant	Uncertain significance
NM_001349278.2(ANKRD28):c.2605T>C (p.Leu869=)	BTD	-	3	15678311		NC_000003.12:15678310:A:G	single nucleotide variant	synonymous variant|non-coding transcript variant|intron variant	Conflicting classifications of pathogenicity
NM_001349278.2(ANKRD28):c.784-656G>A	BTD	-	3	15721783		NC_000003.12:15721782:C:T	single nucleotide variant	synonymous variant|intron variant	Conflicting classifications of pathogenicity
NM_001349278.2(ANKRD28):c.*2197C>T	BTD	-	3	15668073		NC_000003.12:15668072:G:A	single nucleotide variant	3 prime UTR variant|non-coding transcript variant|synonymous variant|intron variant	Conflicting classifications of pathogenicity
NM_001349278.2(ANKRD28):c.1658T>C (p.Leu553Pro)	BTD	L553P	3	15696135		NC_000003.12:15696134:A:G	single nucleotide variant	missense variant|non-coding transcript variant|intron variant	Uncertain significance
NM_001349278.2(ANKRD28):c.3134T>C (p.Leu1045Ser)	BTD	L1045S	3	15670388		NC_000003.12:15670387:A:G	single nucleotide variant	missense variant|non-coding transcript variant|intron variant	Uncertain significance
NM_001349278.2(ANKRD28):c.1592G>T (p.Arg531Leu)	BTD	R531L	3	15696201		NC_000003.12:15696200:C:A	single nucleotide variant	missense variant|non-coding transcript variant|intron variant	Uncertain significance
NM_001349278.2(ANKRD28):c.2285T>C (p.Ile762Thr)	BTD	I762T	3	15685330		NC_000003.12:15685329:A:G	single nucleotide variant	missense variant|non-coding transcript variant|intron variant	Uncertain significance
NM_001349278.2(ANKRD28):c.974A>T (p.Asn325Ile)	BTD	N325I	3	15720937		NC_000003.12:15720936:T:A	single nucleotide variant	missense variant|non-coding transcript variant|intron variant	Uncertain significance
NM_001349278.2(ANKRD28):c.3181A>T (p.Ile1061Phe)	BTD	I1061F	3	15670341		NC_000003.12:15670340:T:A	single nucleotide variant	missense variant|non-coding transcript variant|intron variant	Uncertain significance
NM_001349278.2(ANKRD28):c.1586G>A (p.Gly529Glu)	BTD	G529E	3	15696207		NC_000003.12:15696206:C:T	single nucleotide variant	missense variant|non-coding transcript variant|intron variant	Uncertain significance
NM_001349278.2(ANKRD28):c.2447G>A (p.Gly816Glu)	BTD	G816E	3	15679506		NC_000003.12:15679505:C:T	single nucleotide variant	missense variant|non-coding transcript variant|intron variant	Uncertain significance
NM_001349278.2(ANKRD28):c.1225G>T (p.Ala409Ser)	BTD	A409S	3	15712188		NC_000003.12:15712187:C:A	single nucleotide variant	missense variant|non-coding transcript variant|3 prime UTR variant|intron variant	Uncertain significance
NM_001349278.2(ANKRD28):c.2837G>A (p.Arg946Lys)	BTD	R946K	3	15677010		NC_000003.12:15677009:C:T	single nucleotide variant	missense variant|non-coding transcript variant|intron variant	Uncertain significance
NM_001349278.2(ANKRD28):c.3140T>C (p.Ile1047Thr)	BTD	I1047T	3	15670382		NC_000003.12:15670381:A:G	single nucleotide variant	missense variant|non-coding transcript variant|intron variant	Uncertain significance
NM_001349278.2(ANKRD28):c.1798G>C (p.Val600Leu)	BTD	V600L	3	15690184		NC_000003.12:15690183:C:G	single nucleotide variant	missense variant|non-coding transcript variant|intron variant	Uncertain significance
NM_001349278.2(ANKRD28):c.1363C>G (p.Leu455Val)	BTD	L455V	3	15709711		NC_000003.12:15709710:G:C	single nucleotide variant	missense variant|non-coding transcript variant|intron variant	Uncertain significance
NM_001349278.2(ANKRD28):c.793C>T (p.Pro265Ser)	BTD	P265S	3	15721118		NC_000003.12:15721117:G:A	single nucleotide variant	missense variant|non-coding transcript variant|intron variant	Uncertain significance
NM_001349278.2(ANKRD28):c.1918T>G (p.Leu640Val)	BTD	L640V	3	15690064		NC_000003.12:15690063:A:C	single nucleotide variant	missense variant|non-coding transcript variant|intron variant	Uncertain significance
NM_001349278.2(ANKRD28):c.1271C>T (p.Ser424Leu)	BTD	S424L	3	15712142		NC_000003.12:15712141:G:A	single nucleotide variant	missense variant|non-coding transcript variant|3 prime UTR variant|intron variant	Uncertain significance
NM_001349278.2(ANKRD28):c.1180G>A (p.Asp394Asn)	BTD	D394N	3	15713537		NC_000003.12:15713536:C:T	single nucleotide variant	missense variant|non-coding transcript variant|intron variant	Uncertain significance
NM_001349278.2(ANKRD28):c.2224T>G (p.Cys742Gly)	BTD	C742G	3	15685391		NC_000003.12:15685390:A:C	single nucleotide variant	missense variant|non-coding transcript variant|intron variant	Uncertain significance
NM_001349278.2(ANKRD28):c.836A>G (p.Asn279Ser)	BTD	N279S	3	15721075		NC_000003.12:15721074:T:C	single nucleotide variant	missense variant|non-coding transcript variant|intron variant	Uncertain significance
NM_001349278.2(ANKRD28):c.866T>C (p.Ile289Thr)	BTD	I289T	3	15721045		NC_000003.12:15721044:A:G	single nucleotide variant	missense variant|non-coding transcript variant|intron variant	Uncertain significance
NM_001349278.2(ANKRD28):c.2300C>G (p.Ala767Gly)	BTD	A767G	3	15685315		NC_000003.12:15685314:G:C	single nucleotide variant	missense variant|non-coding transcript variant|intron variant	Uncertain significance
NM_001349278.2(ANKRD28):c.1126G>A (p.Ala376Thr)	BTD	A376T	3	15713591		NC_000003.12:15713590:C:T	single nucleotide variant	missense variant|non-coding transcript variant|intron variant	Uncertain significance
NM_001349278.2(ANKRD28):c.2387A>G (p.Asn796Ser)	BTD	N796S	3	15685228		NC_000003.12:15685227:T:C	single nucleotide variant	missense variant|non-coding transcript variant|intron variant	Uncertain significance
NM_001349278.2(ANKRD28):c.2860G>A (p.Ala954Thr)	BTD	A954T	3	15676987		NC_000003.12:15676986:C:T	single nucleotide variant	missense variant|non-coding transcript variant|intron variant	Uncertain significance
NM_001349278.2(ANKRD28):c.2211A>C (p.Gln737His)	BTD	Q737H	3	15685404		NC_000003.12:15685403:T:G	single nucleotide variant	missense variant|non-coding transcript variant|intron variant	Uncertain significance
NM_001349278.2(ANKRD28):c.2234G>A (p.Arg745Gln)	BTD	R745Q	3	15685381		NC_000003.12:15685380:C:T	single nucleotide variant	missense variant|non-coding transcript variant|intron variant	Uncertain significance
NM_001370658.1(BTD):c.458T>G (p.Leu153Arg)	BTD	L153R	3	15644374	rs397514437	NC_000003.12:15644373:T:G	single nucleotide variant	missense variant|intron variant	Uncertain significance
NM_001370658.1(BTD):c.181G>A (p.Glu61Lys)	BTD	E61K	3	15635620		NC_000003.12:15635619:G:A	single nucleotide variant	missense variant	Uncertain significance
NM_001370658.1(BTD):c.690C>G (p.Phe230Leu)	BTD	F230L	3	15644606		NC_000003.12:15644605:C:G	single nucleotide variant	missense variant|intron variant	Uncertain significance
NM_001370658.1(BTD):c.906C>G (p.Tyr302Ter)	BTD	Y302*	3	15644822		NC_000003.12:15644821:C:G	single nucleotide variant	nonsense|intron variant	Likely pathogenic
NM_001370658.1(BTD):c.1097G>A (p.Trp366Ter)	BTD	W366*	3	15645013	rs397514401	NC_000003.12:15645012:G:A	single nucleotide variant	nonsense|intron variant	Pathogenic
NM_001370658.1(BTD):c.1000del (p.Thr334fs)	BTD	T334fs	3	15644914		NC_000003.12:15644913:AAA:AA	Deletion	frameshift variant|intron variant	Likely pathogenic
NM_001370658.1(BTD):c.1334del (p.Gly445fs)	BTD	G445fs	3	15645246		NC_000003.12:15645245:GGGGG:GGGG	Deletion	frameshift variant|intron variant	Likely pathogenic
NM_001370658.1(BTD):c.887del (p.Pro296fs)	BTD	P296fs	3	15644800		NC_000003.12:15644799:CCCC:CCC	Deletion	frameshift variant|intron variant	Likely pathogenic
NM_001370658.1(BTD):c.-6del	BTD	-	3	15635434		NC_000003.12:15635433:T:	Deletion	frameshift variant|5 prime UTR variant	Likely pathogenic
NM_001370658.1(BTD):c.1128T>G (p.Ser376=)	BTD	-	3	15645044		NC_000003.12:15645043:T:G	single nucleotide variant	synonymous variant|intron variant	Conflicting classifications of pathogenicity
NM_001370658.1(BTD):c.1358A>G (p.Gln453Arg)	BTD	Q453R	3	15645274		NC_000003.12:15645273:A:G	single nucleotide variant	missense variant|intron variant	Uncertain significance
NM_001370658.1(BTD):c.1181A>C (p.Tyr394Ser)	BTD	Y394S	3	15645097		NC_000003.12:15645096:A:C	single nucleotide variant	missense variant|intron variant	Uncertain significance
NM_001370658.1(BTD):c.662G>A (p.Gly221Asp)	BTD	G221D	3	15644578		NC_000003.12:15644577:G:A	single nucleotide variant	missense variant|intron variant	Uncertain significance
NM_001370658.1(BTD):c.*3052G>C	BTD	-	3	15648540		NC_000003.12:15648539:G:C	single nucleotide variant	3 prime UTR variant|intron variant	Conflicting classifications of pathogenicity
NM_001370658.1(BTD):c.870A>T (p.Gly290=)	BTD	-	3	15644786		NC_000003.12:15644785:A:T	single nucleotide variant	synonymous variant|intron variant	Conflicting classifications of pathogenicity
NM_001370658.1(BTD):c.456T>C (p.Asn152=)	BTD	-	3	15644372		NC_000003.12:15644371:T:C	single nucleotide variant	synonymous variant|intron variant	Conflicting classifications of pathogenicity
NM_001370658.1(BTD):c.250-24A>G	BTD	-	3	15641884		NC_000003.12:15641883:A:G	single nucleotide variant	intron variant	Conflicting classifications of pathogenicity
NM_001370658.1(BTD):c.253G>A (p.Val85Ile)	BTD	V85I	3	15641911		NC_000003.12:15641910:G:A	single nucleotide variant	missense variant	Likely pathogenic
NM_001370658.1(BTD):c.399+19C>T	BTD	L140F, L161F	3	15642076		NC_000003.12:15642075:C:T	single nucleotide variant	missense variant|intron variant	Conflicting classifications of pathogenicity
NM_001370658.1(BTD):c.1500C>T (p.Phe500=)	BTD	-	3	15645416		NC_000003.12:15645415:C:T	single nucleotide variant	synonymous variant|intron variant	Conflicting classifications of pathogenicity
NM_001370658.1(BTD):c.737T>A (p.Val246Asp)	BTD	V246D	3	15644653		NC_000003.12:15644652:T:A	single nucleotide variant	missense variant|intron variant	Uncertain significance
NM_001370658.1(BTD):c.249+19A>C	BTD	-	3	15635707		NC_000003.12:15635706:A:C	single nucleotide variant	intron variant	Conflicting classifications of pathogenicity
NM_001370658.1(BTD):c.-17+16G>C	BTD	-	3	15601910		NC_000003.12:15601909:G:C	single nucleotide variant	intron variant	Conflicting classifications of pathogenicity
NM_001370658.1(BTD):c.1140T>C (p.Tyr380=)	BTD	-	3	15645056		NC_000003.12:15645055:T:C	single nucleotide variant	synonymous variant|intron variant	Conflicting classifications of pathogenicity
NM_001370658.1(BTD):c.867A>G (p.Thr289=)	BTD	-	3	15644783		NC_000003.12:15644782:A:G	single nucleotide variant	synonymous variant|intron variant	Conflicting classifications of pathogenicity
NM_001370658.1(BTD):c.1215T>C (p.Tyr405=)	BTD	-	3	15645131		NC_000003.12:15645130:T:C	single nucleotide variant	synonymous variant|intron variant	Conflicting classifications of pathogenicity
NM_001370658.1(BTD):c.1479C>G (p.Gly493=)	BTD	-	3	15645395		NC_000003.12:15645394:C:G	single nucleotide variant	synonymous variant|intron variant	Conflicting classifications of pathogenicity
NM_001370658.1(BTD):c.250-16A>T	BTD	-	3	15641892		NC_000003.12:15641891:A:T	single nucleotide variant	intron variant	Conflicting classifications of pathogenicity
NM_001370658.1(BTD):c.250-15T>C	BTD	-	3	15641893		NC_000003.12:15641892:T:C	single nucleotide variant	intron variant	Conflicting classifications of pathogenicity
NM_001370658.1(BTD):c.1522T>C (p.Ser508Pro)	BTD	S508P	3	15645438		NC_000003.12:15645437:T:C	single nucleotide variant	missense variant|intron variant	Uncertain significance
NM_001370658.1(BTD):c.555C>G (p.Thr185=)	BTD	-	3	15644471		NC_000003.12:15644470:C:G	single nucleotide variant	synonymous variant|intron variant	Conflicting classifications of pathogenicity
NM_001370658.1(BTD):c.1164C>T (p.Val388=)	BTD	-	3	15645080		NC_000003.12:15645079:C:T	single nucleotide variant	synonymous variant|intron variant	Conflicting classifications of pathogenicity
NM_001370658.1(BTD):c.449T>C (p.Val150Ala)	BTD	V150A	3	15644365		NC_000003.12:15644364:T:C	single nucleotide variant	missense variant|intron variant	Uncertain significance
NM_001370658.1(BTD):c.1191C>T (p.Val397=)	BTD	-	3	15645107		NC_000003.12:15645106:C:T	single nucleotide variant	synonymous variant|intron variant	Conflicting classifications of pathogenicity
NM_001370658.1(BTD):c.125T>C (p.Val42Ala)	BTD	V42A	3	15635564		NC_000003.12:15635563:T:C	single nucleotide variant	missense variant	Likely pathogenic
NM_001370658.1(BTD):c.400-16C>T	BTD	-	3	15644300		NC_000003.12:15644299:C:T	single nucleotide variant	intron variant	Conflicting classifications of pathogenicity
NM_001370658.1(BTD):c.400-7C>T	BTD	-	3	15644309		NC_000003.12:15644308:C:T	single nucleotide variant	intron variant	Conflicting classifications of pathogenicity
NM_001370658.1(BTD):c.975T>C (p.Ile325=)	BTD	-	3	15644891		NC_000003.12:15644890:T:C	single nucleotide variant	synonymous variant|intron variant	Conflicting classifications of pathogenicity
NM_001370658.1(BTD):c.96T>C (p.His32=)	BTD	-	3	15635535		NC_000003.12:15635534:T:C	single nucleotide variant	synonymous variant	Conflicting classifications of pathogenicity
NM_001370658.1(BTD):c.1257C>T (p.Ala419=)	BTD	-	3	15645173		NC_000003.12:15645172:C:T	single nucleotide variant	synonymous variant|intron variant	Conflicting classifications of pathogenicity
NM_001370658.1(BTD):c.858G>T (p.Leu286=)	BTD	-	3	15644774		NC_000003.12:15644773:G:T	single nucleotide variant	synonymous variant|intron variant	Conflicting classifications of pathogenicity
NM_001370658.1(BTD):c.564C>T (p.Asp188=)	BTD	-	3	15644480		NC_000003.12:15644479:C:T	single nucleotide variant	synonymous variant|intron variant	Conflicting classifications of pathogenicity
NM_001370658.1(BTD):c.471G>A (p.Glu157=)	BTD	-	3	15644387		NC_000003.12:15644386:G:A	single nucleotide variant	synonymous variant|intron variant	Conflicting classifications of pathogenicity
NM_001370658.1(BTD):c.1257C>A (p.Ala419=)	BTD	-	3	15645173		NC_000003.12:15645172:C:A	single nucleotide variant	synonymous variant|intron variant	Conflicting classifications of pathogenicity
NM_001370658.1(BTD):c.-1T>C	BTD	-	3	15635439		NC_000003.12:15635438:T:C	single nucleotide variant	synonymous variant|5 prime UTR variant	Conflicting classifications of pathogenicity
NM_001370658.1(BTD):c.881A>T (p.His294Leu)	BTD	H294L	3	15644797		NC_000003.12:15644796:A:T	single nucleotide variant	missense variant|intron variant	Likely pathogenic
NM_001370658.1(BTD):c.399+8C>T	BTD	P157L, P136L	3	15642065		NC_000003.12:15642064:C:T	single nucleotide variant	missense variant|intron variant	Conflicting classifications of pathogenicity
NM_001370658.1(BTD):c.58C>T (p.Leu20=)	BTD	-	3	15635497		NC_000003.12:15635496:C:T	single nucleotide variant	synonymous variant	Conflicting classifications of pathogenicity
NM_001370658.1(BTD):c.141C>T (p.Ser47=)	BTD	-	3	15635580		NC_000003.12:15635579:C:T	single nucleotide variant	synonymous variant	Conflicting classifications of pathogenicity
NM_001370658.1(BTD):c.14G>T (p.Arg5Ile)	BTD	R5I	3	15635453		NC_000003.12:15635452:G:T	single nucleotide variant	missense variant	Uncertain significance
NM_001370658.1(BTD):c.711C>T (p.Val237=)	BTD	-	3	15644627		NC_000003.12:15644626:C:T	single nucleotide variant	synonymous variant|intron variant	Conflicting classifications of pathogenicity
NM_001370658.1(BTD):c.624T>C (p.Asp208=)	BTD	-	3	15644540		NC_000003.12:15644539:T:C	single nucleotide variant	synonymous variant|intron variant	Conflicting classifications of pathogenicity
NM_001370658.1(BTD):c.187T>C (p.Leu63=)	BTD	-	3	15635626		NC_000003.12:15635625:T:C	single nucleotide variant	synonymous variant	Conflicting classifications of pathogenicity
NM_001370658.1(BTD):c.753C>T (p.Ala251=)	BTD	-	3	15644669		NC_000003.12:15644668:C:T	single nucleotide variant	synonymous variant|intron variant	Conflicting classifications of pathogenicity
NM_001370658.1(BTD):c.1260G>A (p.Leu420=)	BTD	-	3	15645176		NC_000003.12:15645175:G:A	single nucleotide variant	synonymous variant|intron variant	Conflicting classifications of pathogenicity
NM_001370658.1(BTD):c.1341C>A (p.Gly447=)	BTD	-	3	15645257		NC_000003.12:15645256:C:A	single nucleotide variant	synonymous variant|intron variant	Conflicting classifications of pathogenicity
NM_001370658.1(BTD):c.640A>G (p.Thr214Ala)	BTD	T214A	3	15644556		NC_000003.12:15644555:A:G	single nucleotide variant	missense variant|intron variant	Likely pathogenic
NM_001370658.1(BTD):c.-16-7del	BTD	-	3	15635417		NC_000003.12:15635416:A:	Deletion	intron variant	Conflicting classifications of pathogenicity
NM_001370658.1(BTD):c.1368A>G (p.Thr456=)	BTD	-	3	15645284		NC_000003.12:15645283:A:G	single nucleotide variant	synonymous variant|intron variant	Conflicting classifications of pathogenicity
NM_001370658.1(BTD):c.364C>T (p.Pro122Ser)	BTD	P122S	3	15642022		NC_000003.12:15642021:C:T	single nucleotide variant	missense variant	Likely pathogenic
NM_001370658.1(BTD):c.642C>T (p.Thr214=)	BTD	-	3	15644558		NC_000003.12:15644557:C:T	single nucleotide variant	synonymous variant|intron variant	Conflicting classifications of pathogenicity
NM_001370658.1(BTD):c.-16-19T>C	BTD	-	3	15635405		NC_000003.12:15635404:T:C	single nucleotide variant	intron variant	Conflicting classifications of pathogenicity
NM_001370658.1(BTD):c.1077C>T (p.His359=)	BTD	-	3	15644993		NC_000003.12:15644992:C:T	single nucleotide variant	synonymous variant|intron variant	Conflicting classifications of pathogenicity
NM_001370658.1(BTD):c.1434G>A (p.Leu478=)	BTD	-	3	15645350		NC_000003.12:15645349:G:A	single nucleotide variant	synonymous variant|intron variant	Conflicting classifications of pathogenicity
NM_001370658.1(BTD):c.1404C>A (p.Gly468=)	BTD	-	3	15645320		NC_000003.12:15645319:C:A	single nucleotide variant	synonymous variant|intron variant	Conflicting classifications of pathogenicity
NM_001370658.1(BTD):c.875G>T (p.Gly292Val)	BTD	G292V	3	15644791		NC_000003.12:15644790:G:T	single nucleotide variant	missense variant|intron variant	Likely pathogenic
NM_001370658.1(BTD):c.419G>C (p.Cys140Ser)	BTD	C140S	3	15644335		NC_000003.12:15644334:G:C	single nucleotide variant	missense variant|intron variant	Likely pathogenic
NM_001370658.1(BTD):c.1197C>T (p.Ser399=)	BTD	-	3	15645113		NC_000003.12:15645112:C:T	single nucleotide variant	synonymous variant|intron variant	Conflicting classifications of pathogenicity
NM_001370658.1(BTD):c.411C>A (p.Arg137=)	BTD	-	3	15644327		NC_000003.12:15644326:C:A	single nucleotide variant	synonymous variant|intron variant	Conflicting classifications of pathogenicity
NM_001370658.1(BTD):c.516C>T (p.Tyr172=)	BTD	-	3	15644432		NC_000003.12:15644431:C:T	single nucleotide variant	synonymous variant|intron variant	Conflicting classifications of pathogenicity
NM_001370658.1(BTD):c.399+10G>A	BTD	A158T, A137T	3	15642067		NC_000003.12:15642066:G:A	single nucleotide variant	missense variant|intron variant	Conflicting classifications of pathogenicity
NM_001370658.1(BTD):c.1252T>C (p.Tyr418His)	BTD	Y418H	3	15645168		NC_000003.12:15645167:T:C	single nucleotide variant	missense variant|intron variant	Likely pathogenic
NM_001370658.1(BTD):c.1164C>G (p.Val388=)	BTD	-	3	15645080		NC_000003.12:15645079:C:G	single nucleotide variant	synonymous variant|intron variant	Conflicting classifications of pathogenicity
NM_001370658.1(BTD):c.1550G>A (p.Gly517Glu)	BTD	G517E	3	15645466	rs397514428	NC_000003.12:15645465:G:A	single nucleotide variant	missense variant|intron variant	Likely pathogenic
NM_001370658.1(BTD):c.1137G>A (p.Met379Ile)	BTD	M379I	3	15645053		NC_000003.12:15645052:G:A	single nucleotide variant	missense variant|intron variant	Conflicting classifications of pathogenicity
NM_001370658.1(BTD):c.869G>A (p.Gly290Glu)	BTD	G290E	3	15644785	rs397514393	NC_000003.12:15644784:G:A	single nucleotide variant	missense variant|intron variant	Pathogenic
NM_001370658.1(BTD):c.836C>T (p.Ala279Val)	BTD	A279V	3	15644752	rs397514392	NC_000003.12:15644751:C:T	single nucleotide variant	missense variant|intron variant	Pathogenic
NM_001370658.1(BTD):c.710T>A (p.Val237Asp)	BTD	V237D	3	15644626	rs1190721481	NC_000003.12:15644625:T:A	single nucleotide variant	missense variant|intron variant	Likely pathogenic
NM_001370658.1(BTD):c.698C>T (p.Pro233Leu)	BTD	P233L	3	15644614	rs397514438	NC_000003.12:15644613:C:T	single nucleotide variant	missense variant|intron variant	Likely pathogenic
NM_001370658.1(BTD):c.671C>T (p.Thr224Ile)	BTD	T224I	3	15644587		NC_000003.12:15644586:C:T	single nucleotide variant	missense variant|intron variant	Pathogenic
NM_001370658.1(BTD):c.604G>C (p.Asp202His)	BTD	D202H	3	15644520	rs200337373	NC_000003.12:15644519:G:C	single nucleotide variant	missense variant|intron variant	Pathogenic
NM_001370658.1(BTD):c.274G>A (p.Glu92Lys)	BTD	E92K	3	15641932	rs397514352	NC_000003.12:15641931:G:A	single nucleotide variant	missense variant	Pathogenic
NM_001370658.1(BTD):c.229G>A (p.Val77Met)	BTD	V77M	3	15635668		NC_000003.12:15635667:G:A	single nucleotide variant	missense variant	Likely pathogenic
NM_001370658.1(BTD):c.84C>T (p.Ser28=)	BTD	-	3	15635523		NC_000003.12:15635522:C:T	single nucleotide variant	synonymous variant	Conflicting classifications of pathogenicity
NM_001370658.1(BTD):c.-18A>G	BTD	R15G	3	15601893		NC_000003.12:15601892:A:G	single nucleotide variant	non-coding transcript variant|intron variant|missense variant|5 prime UTR variant	Uncertain significance
NM_001370658.1(BTD):c.-17+7A>T	BTD	-	3	15601901		NC_000003.12:15601900:A:T	single nucleotide variant	intron variant	Conflicting classifications of pathogenicity
NM_001370658.1(BTD):c.699T>C (p.Pro233=)	BTD	-	3	15644615		NC_000003.12:15644614:T:C	single nucleotide variant	synonymous variant|intron variant	Conflicting classifications of pathogenicity
NM_001370658.1(BTD):c.250-18T>C	BTD	-	3	15641890		NC_000003.12:15641889:T:C	single nucleotide variant	intron variant	Conflicting classifications of pathogenicity
NM_001370658.1(BTD):c.846C>T (p.His282=)	BTD	-	3	15644762		NC_000003.12:15644761:C:T	single nucleotide variant	synonymous variant|intron variant	Conflicting classifications of pathogenicity
NM_001370658.1(BTD):c.1047G>T (p.Pro349=)	BTD	-	3	15644963		NC_000003.12:15644962:G:T	single nucleotide variant	synonymous variant|intron variant	Conflicting classifications of pathogenicity
NM_001370658.1(BTD):c.897C>T (p.Ser299=)	BTD	-	3	15644813		NC_000003.12:15644812:C:T	single nucleotide variant	synonymous variant|intron variant	Conflicting classifications of pathogenicity
NM_001370658.1(BTD):c.291A>G (p.Gly97=)	BTD	-	3	15641949		NC_000003.12:15641948:A:G	single nucleotide variant	synonymous variant	Conflicting classifications of pathogenicity
NM_001370658.1(BTD):c.1207del (p.Cys403fs)	BTD	C403fs	3	15645123		NC_000003.12:15645122:T:	Deletion	frameshift variant|intron variant	Pathogenic
NM_001370658.1(BTD):c.177C>G (p.Arg59=)	BTD	-	3	15635616		NC_000003.12:15635615:C:G	single nucleotide variant	synonymous variant	Conflicting classifications of pathogenicity
NM_001370658.1(BTD):c.1530G>A (p.Leu510=)	BTD	-	3	15645446		NC_000003.12:15645445:G:A	single nucleotide variant	synonymous variant|intron variant	Conflicting classifications of pathogenicity
NM_001370658.1(BTD):c.59T>C (p.Leu20Pro)	BTD	L20P	3	15635498		NC_000003.12:15635497:T:C	single nucleotide variant	missense variant	Likely pathogenic
NM_001370658.1(BTD):c.430del (p.Arg144fs)	BTD	R144fs	3	15644346		NC_000003.12:15644345:A:	Deletion	frameshift variant|intron variant	Pathogenic
NM_001370658.1(BTD):c.202C>T (p.Gln68Ter)	BTD	Q68*	3	15635641	rs151071780	NC_000003.12:15635640:C:T	single nucleotide variant	nonsense	Pathogenic
NM_001370658.1(BTD):c.-24A>T	BTD	K13*	3	15601887		NC_000003.12:15601886:A:T	single nucleotide variant	nonsense|5 prime UTR variant|non-coding transcript variant|intron variant	Likely pathogenic
NM_001370658.1(BTD):c.1466C>G (p.Pro489Arg)	BTD	P489R	3	15645382	rs1559601041	NC_000003.12:15645381:C:G	single nucleotide variant	missense variant|intron variant	Likely pathogenic
NM_001370658.1(BTD):c.52del (p.Val18fs)	BTD	V18fs	3	15635490		NC_000003.12:15635489:GG:G	Deletion	frameshift variant	Likely pathogenic
NM_001370658.1(BTD):c.76G>T (p.Glu26Ter)	BTD	E26*	3	15635515	rs397514336	NC_000003.12:15635514:G:T	single nucleotide variant	nonsense	Pathogenic
NM_001370658.1(BTD):c.346del (p.Gln116fs)	BTD	Q116fs	3	15642001	rs1404904752	NC_000003.12:15642000:CCCC:CCC	Deletion	frameshift variant	Pathogenic
NM_001370658.1(BTD):c.1406A>G (p.Asn469Ser)	BTD	N469S	3	15645322		NC_000003.12:15645321:A:G	single nucleotide variant	missense variant|intron variant	Pathogenic/Likely pathogenic
NM_001370658.1(BTD):c.946C>T (p.Gln316Ter)	BTD	Q316*	3	15644862		NC_000003.12:15644861:C:T	single nucleotide variant	nonsense|intron variant	Pathogenic
NM_001370658.1(BTD):c.111T>G (p.Tyr37Ter)	BTD	Y37*	3	15635550	rs397514339	NC_000003.12:15635549:T:G	single nucleotide variant	nonsense	Pathogenic
NM_001370658.1(BTD):c.322T>G (p.Phe108Val)	BTD	F108V	3	15641980	rs397514355	NC_000003.12:15641979:T:G	single nucleotide variant	missense variant	Likely pathogenic
NM_001370658.1(BTD):c.466A>T (p.Lys156Ter)	BTD	K156*	3	15644382		NC_000003.12:15644381:A:T	single nucleotide variant	nonsense|intron variant	Likely pathogenic
NM_001370658.1(BTD):c.167del (p.Leu56fs)	BTD	L56fs	3	15635606		NC_000003.12:15635605:T:	Deletion	frameshift variant	Likely pathogenic
NM_001370658.1(BTD):c.594G>C (p.Glu198Asp)	BTD	E198D	3	15644510	rs397514379	NC_000003.12:15644509:G:C	single nucleotide variant	missense variant|intron variant	Likely pathogenic
NM_001370658.1(BTD):c.799del (p.Ala267fs)	BTD	A267fs	3	15644715		NC_000003.12:15644714:G:	Deletion	frameshift variant|intron variant	Likely pathogenic
NM_001370658.1(BTD):c.808G>A (p.Val270Ile)	BTD	V270I	3	15644724		NC_000003.12:15644723:G:A	single nucleotide variant	missense variant|intron variant	Uncertain significance
NM_001370658.1(BTD):c.399+33G>A	BTD	-	3	15642090		NC_000003.12:15642089:G:A	single nucleotide variant	synonymous variant|intron variant	Conflicting classifications of pathogenicity
NM_001370658.1(BTD):c.103G>A (p.Ala35Thr)	BTD	A35T	3	15635542		NC_000003.12:15635541:G:A	single nucleotide variant	missense variant	Uncertain significance
NM_001370658.1(BTD):c.-16-8407C>T	BTD	-	3	15627017		NC_000003.12:15627016:C:T	single nucleotide variant	5 prime UTR variant|intron variant	Uncertain significance
NM_001370658.1(BTD):c.1415C>T (p.Thr472Ile)	BTD	T472I	3	15645331	rs796051941	NC_000003.12:15645330:C:T	single nucleotide variant	missense variant|intron variant	Conflicting classifications of pathogenicity
NM_001370658.1(BTD):c.1454C>T (p.Thr485Ile)	BTD	T485I	3	15645370		NC_000003.12:15645369:C:T	single nucleotide variant	missense variant|intron variant	Uncertain significance
NM_001370658.1(BTD):c.-30C>G	BTD	-	3	15601881		NC_000003.12:15601880:C:G	single nucleotide variant	5 prime UTR variant|non-coding transcript variant|intron variant	Uncertain significance
NM_001370658.1(BTD):c.5C>T (p.Ser2Phe)	BTD	S2F	3	15635444		NC_000003.12:15635443:C:T	single nucleotide variant	missense variant	Uncertain significance
NM_001370658.1(BTD):c.436G>A (p.Asp146Asn)	BTD	D146N	3	15644352		NC_000003.12:15644351:G:A	single nucleotide variant	missense variant|intron variant	Uncertain significance
NM_001370658.1(BTD):c.161T>C (p.Leu54Pro)	BTD	L54P	3	15635600		NC_000003.12:15635599:T:C	single nucleotide variant	missense variant	Uncertain significance
NM_012260.4(HACL1):c.8A>G (p.Asp3Gly)	BTD	D3G	3	15601456		NC_000003.12:15601455:T:C	single nucleotide variant	missense variant|non-coding transcript variant|5 prime UTR variant	Uncertain significance
NM_001370658.1(BTD):c.606T>A (p.Asp202Glu)	BTD	D202E	3	15644522		NC_000003.12:15644521:T:A	single nucleotide variant	missense variant|intron variant	Uncertain significance
NM_001370658.1(BTD):c.1352G>T (p.Cys451Phe)	BTD	C451F	3	15645268		NC_000003.12:15645267:G:T	single nucleotide variant	missense variant|intron variant	Likely pathogenic
NM_001370658.1(BTD):c.1568A>T (p.Asp523Val)	BTD	D523V	3	15645484	rs1050035768	NC_000003.12:15645483:A:T	single nucleotide variant	missense variant|intron variant	Conflicting classifications of pathogenicity
NM_001370658.1(BTD):c.163G>T (p.Ala55Ser)	BTD	A55S	3	15635602		NC_000003.12:15635601:G:T	single nucleotide variant	missense variant	Uncertain significance
NM_001370658.1(BTD):c.896C>T (p.Ser299Phe)	BTD	S299F	3	15644812		NC_000003.12:15644811:C:T	single nucleotide variant	missense variant|intron variant	Likely pathogenic
NM_012260.4(HACL1):c.52A>G (p.Lys18Glu)	BTD	K18E	3	15601412		NC_000003.12:15601411:T:C	single nucleotide variant	missense variant|non-coding transcript variant|5 prime UTR variant	Uncertain significance
NM_001370658.1(BTD):c.755G>A (p.Trp252Ter)	BTD	W252*	3	15644671	rs148031701	NC_000003.12:15644670:G:A	single nucleotide variant	nonsense|intron variant	Pathogenic/Likely pathogenic
NM_001370658.1(BTD):c.1459G>A (p.Glu487Lys)	BTD	E487K	3	15645375		NC_000003.12:15645374:G:A	single nucleotide variant	missense variant|intron variant	Uncertain significance
NM_001370658.1(BTD):c.1204dup (p.Leu402fs)	BTD	L402fs	3	15645120	rs397514411	NC_000003.12:15645118:CC:CCC	Duplication	frameshift variant|intron variant	Pathogenic
NM_001281723.3(BTD):c.-44G>T	BTD	-	3	15601743		NC_000003.12:15601742:G:T	single nucleotide variant	intron variant	Uncertain significance
NM_001370658.1(BTD):c.372G>A (p.Leu124=)	BTD	-	3	15642030		NC_000003.12:15642029:G:A	single nucleotide variant	synonymous variant	Conflicting classifications of pathogenicity
NM_001370658.1(BTD):c.1102G>A (p.Val368Met)	BTD	V368M	3	15645018		NC_000003.12:15645017:G:A	single nucleotide variant	missense variant|intron variant	Uncertain significance
NM_001370658.1(BTD):c.219T>C (p.Tyr73=)	BTD	-	3	15635658		NC_000003.12:15635657:T:C	single nucleotide variant	synonymous variant	Conflicting classifications of pathogenicity
NM_012260.4(HACL1):c.12T>G (p.Ser4Arg)	BTD	S4R	3	15601452		NC_000003.12:15601451:A:C	single nucleotide variant	missense variant|non-coding transcript variant|5 prime UTR variant	Uncertain significance
NM_001370658.1(BTD):c.748A>G (p.Thr250Ala)	BTD	T250A	3	15644664		NC_000003.12:15644663:A:G	single nucleotide variant	missense variant|intron variant	Uncertain significance
NM_001370658.1(BTD):c.1499T>G (p.Phe500Cys)	BTD	F500C	3	15645415		NC_000003.12:15645414:T:G	single nucleotide variant	missense variant|intron variant	Uncertain significance
NM_001370658.1(BTD):c.995G>A (p.Gly332Asp)	BTD	G332D	3	15644911		NC_000003.12:15644910:G:A	single nucleotide variant	missense variant|intron variant	Uncertain significance
NM_012260.4(HACL1):c.15C>G (p.Asn5Lys)	BTD	N5K	3	15601449		NC_000003.12:15601448:G:C	single nucleotide variant	missense variant|non-coding transcript variant|5 prime UTR variant	Uncertain significance
NM_001370658.1(BTD):c.1565G>T (p.Arg522Met)	BTD	R522M	3	15645481		NC_000003.12:15645480:G:T	single nucleotide variant	missense variant|intron variant	Uncertain significance
NM_001370658.1(BTD):c.1001C>T (p.Thr334Met)	BTD	T334M	3	15644917		NC_000003.12:15644916:C:T	single nucleotide variant	missense variant|intron variant	Uncertain significance
NM_001370658.1(BTD):c.1309G>A (p.Val437Met)	BTD	V437M	3	15645225	rs146600671	NC_000003.12:15645224:G:A	single nucleotide variant	missense variant|intron variant	Pathogenic
NM_001370658.1(BTD):c.1292G>A (p.Gly431Asp)	BTD	G431D	3	15645208	rs397514419	NC_000003.12:15645207:G:A	single nucleotide variant	missense variant|intron variant	Uncertain significance
NM_001370658.1(BTD):c.1256C>A (p.Ala419Asp)	BTD	A419D	3	15645172		NC_000003.12:15645171:C:A	single nucleotide variant	missense variant|intron variant	Pathogenic
NM_001370658.1(BTD):c.1253A>G (p.Tyr418Cys)	BTD	Y418C	3	15645169	rs397514415	NC_000003.12:15645168:A:G	single nucleotide variant	missense variant|intron variant	Likely pathogenic
NM_001370658.1(BTD):c.1154T>C (p.Leu385Pro)	BTD	L385P	3	15645070	rs397514406	NC_000003.12:15645069:T:C	single nucleotide variant	missense variant|intron variant	Likely pathogenic
NM_001370658.1(BTD):c.941T>A (p.Ile314Asn)	BTD	I314N	3	15644857	rs397514433	NC_000003.12:15644856:T:A	single nucleotide variant	missense variant|intron variant	Uncertain significance
NM_001370658.1(BTD):c.524A>G (p.Asn175Ser)	BTD	N175S	3	15644440	rs397514371	NC_000003.12:15644439:A:G	single nucleotide variant	missense variant|intron variant	Likely pathogenic
NM_001370658.1(BTD):c.506A>G (p.Asp169Gly)	BTD	D169G	3	15644422	rs139829181	NC_000003.12:15644421:A:G	single nucleotide variant	missense variant|intron variant	Uncertain significance
NM_001370658.1(BTD):c.419G>A (p.Cys140Tyr)	BTD	C140Y	3	15644335		NC_000003.12:15644334:G:A	single nucleotide variant	missense variant|intron variant	Likely pathogenic
NM_001370658.1(BTD):c.238G>A (p.Ala80Thr)	BTD	A80T	3	15635677	rs397514350	NC_000003.12:15635676:G:A	single nucleotide variant	missense variant	Likely pathogenic
NM_001370658.1(BTD):c.33C>A (p.Phe11Leu)	BTD	F11L	3	15635472		NC_000003.12:15635471:C:A	single nucleotide variant	missense variant	Uncertain significance
NM_001370658.1(BTD):c.727G>T (p.Val243Leu)	BTD	V243L	3	15644643		NC_000003.12:15644642:G:T	single nucleotide variant	missense variant|intron variant	Uncertain significance
NM_001370658.1(BTD):c.1422T>C (p.Tyr474=)	BTD	-	3	15645338		NC_000003.12:15645337:T:C	single nucleotide variant	synonymous variant|intron variant	Conflicting classifications of pathogenicity
NM_001370658.1(BTD):c.279T>C (p.Asp93=)	BTD	-	3	15641937		NC_000003.12:15641936:T:C	single nucleotide variant	synonymous variant	Conflicting classifications of pathogenicity
NM_001370658.1(BTD):c.-17+7A>G	BTD	-	3	15601901		NC_000003.12:15601900:A:G	single nucleotide variant	intron variant	Conflicting classifications of pathogenicity
NM_001370658.1(BTD):c.400-18C>T	BTD	-	3	15644298		NC_000003.12:15644297:C:T	single nucleotide variant	intron variant	Conflicting classifications of pathogenicity
NM_001370658.1(BTD):c.798A>G (p.Lys266=)	BTD	-	3	15644714		NC_000003.12:15644713:A:G	single nucleotide variant	synonymous variant|intron variant	Conflicting classifications of pathogenicity
NM_001370658.1(BTD):c.373G>C (p.Glu125Gln)	BTD	E125Q	3	15642031		NC_000003.12:15642030:G:C	single nucleotide variant	missense variant	Uncertain significance
NM_001370658.1(BTD):c.-17+13C>G	BTD	-	3	15601907	rs531981188	NC_000003.12:15601906:C:G	single nucleotide variant	intron variant	Conflicting classifications of pathogenicity
NM_001370658.1(BTD):c.490C>T (p.Pro164Ser)	BTD	P164S	3	15644406		NC_000003.12:15644405:C:T	single nucleotide variant	missense variant|intron variant	Uncertain significance
NM_001370658.1(BTD):c.-17+16G>A	BTD	-	3	15601910		NC_000003.12:15601909:G:A	single nucleotide variant	intron variant	Conflicting classifications of pathogenicity
NM_001370658.1(BTD):c.597A>G (p.Ala199=)	BTD	-	3	15644513		NC_000003.12:15644512:A:G	single nucleotide variant	synonymous variant|intron variant	Conflicting classifications of pathogenicity
NM_001370658.1(BTD):c.-17+20C>A	BTD	-	3	15601914		NC_000003.12:15601913:C:A	single nucleotide variant	intron variant	Conflicting classifications of pathogenicity
NM_001370658.1(BTD):c.405C>G (p.Leu135=)	BTD	-	3	15644321		NC_000003.12:15644320:C:G	single nucleotide variant	synonymous variant|intron variant	Conflicting classifications of pathogenicity
NM_001370658.1(BTD):c.928A>C (p.Ser310Arg)	BTD	S310R	3	15644844		NC_000003.12:15644843:A:C	single nucleotide variant	missense variant|intron variant	Uncertain significance
NM_001370658.1(BTD):c.1268T>A (p.Phe423Tyr)	BTD	F423Y	3	15645184		NC_000003.12:15645183:T:A	single nucleotide variant	missense variant|intron variant	Uncertain significance
NM_001370658.1(BTD):c.1199A>G (p.Asn400Ser)	BTD	N400S	3	15645115		NC_000003.12:15645114:A:G	single nucleotide variant	missense variant|intron variant	Uncertain significance
NM_001370658.1(BTD):c.387C>T (p.Phe129=)	BTD	-	3	15642045		NC_000003.12:15642044:C:T	single nucleotide variant	synonymous variant	Conflicting classifications of pathogenicity
NM_001370658.1(BTD):c.1300T>G (p.Tyr434Asp)	BTD	Y434D	3	15645216		NC_000003.12:15645215:T:G	single nucleotide variant	missense variant|intron variant	Likely pathogenic
NM_001370658.1(BTD):c.1314T>C (p.Cys438=)	BTD	-	3	15645230		NC_000003.12:15645229:T:C	single nucleotide variant	synonymous variant|intron variant	Conflicting classifications of pathogenicity
NM_001370658.1(BTD):c.180A>G (p.Gln60=)	BTD	-	3	15635619		NC_000003.12:15635618:A:G	single nucleotide variant	synonymous variant	Conflicting classifications of pathogenicity
NM_001370658.1(BTD):c.366A>T (p.Pro122=)	BTD	-	3	15642024		NC_000003.12:15642023:A:T	single nucleotide variant	synonymous variant	Conflicting classifications of pathogenicity
NM_001370658.1(BTD):c.1177G>C (p.Gly393Arg)	BTD	G393R	3	15645093		NC_000003.12:15645092:G:C	single nucleotide variant	missense variant|intron variant	Uncertain significance
NM_001370658.1(BTD):c.1380G>A (p.Gly460=)	BTD	-	3	15645296		NC_000003.12:15645295:G:A	single nucleotide variant	synonymous variant|intron variant	Conflicting classifications of pathogenicity
NM_001370658.1(BTD):c.813C>A (p.Ala271=)	BTD	-	3	15644729		NC_000003.12:15644728:C:A	single nucleotide variant	synonymous variant|intron variant	Conflicting classifications of pathogenicity
NM_001370658.1(BTD):c.826G>A (p.Val276Ile)	BTD	V276I	3	15644742		NC_000003.12:15644741:G:A	single nucleotide variant	missense variant|intron variant	Uncertain significance
NM_001370658.1(BTD):c.558T>A (p.Leu186=)	BTD	-	3	15644474		NC_000003.12:15644473:T:A	single nucleotide variant	synonymous variant|intron variant	Conflicting classifications of pathogenicity
NM_001370658.1(BTD):c.1346A>G (p.Asp449Gly)	BTD	D449G	3	15645262		NC_000003.12:15645261:A:G	single nucleotide variant	missense variant|intron variant	Conflicting classifications of pathogenicity
NM_001370658.1(BTD):c.545A>T (p.Asn182Ile)	BTD	N182I	3	15644461	rs397514376	NC_000003.12:15644460:A:T	single nucleotide variant	missense variant|intron variant	Conflicting classifications of pathogenicity
NM_001370658.1(BTD):c.48C>G (p.Tyr16Ter)	BTD	Y16*	3	15635487		NC_000003.12:15635486:C:G	single nucleotide variant	nonsense	Pathogenic
NM_001370658.1(BTD):c.1350C>T (p.Thr450=)	BTD	-	3	15645266		NC_000003.12:15645265:C:T	single nucleotide variant	synonymous variant|intron variant	Conflicting classifications of pathogenicity
NM_001370658.1(BTD):c.-17+8G>C	BTD	-	3	15601902		NC_000003.12:15601901:G:C	single nucleotide variant	intron variant	Conflicting classifications of pathogenicity
NM_001370658.1(BTD):c.825C>A (p.Asn275Lys)	BTD	N275K	3	15644741		NC_000003.12:15644740:C:A	single nucleotide variant	missense variant|intron variant	Uncertain significance
NM_001370658.1(BTD):c.1376C>T (p.Thr459Met)	BTD	T459M	3	15645292		NC_000003.12:15645291:C:T	single nucleotide variant	missense variant|intron variant	Uncertain significance
NM_001370658.1(BTD):c.1538C>T (p.Ala513Val)	BTD	A513V	3	15645454		NC_000003.12:15645453:C:T	single nucleotide variant	missense variant|intron variant	Uncertain significance
NM_001370658.1(BTD):c.-51G>T	BTD	A4S	3	15601860		NC_000003.12:15601859:G:T	single nucleotide variant	missense variant|5 prime UTR variant|non-coding transcript variant|intron variant	Uncertain significance
NM_001370658.1(BTD):c.113A>G (p.Tyr38Cys)	BTD	Y38C	3	15635552		NC_000003.12:15635551:A:G	single nucleotide variant	missense variant	Uncertain significance
NM_001370658.1(BTD):c.686del (p.Leu229fs)	BTD	L229fs	3	15644601		NC_000003.12:15644600:TT:T	Deletion	frameshift variant|intron variant	Pathogenic
NM_001370658.1(BTD):c.1551G>T (p.Gly517=)	BTD	-	3	15645467		NC_000003.12:15645466:G:T	single nucleotide variant	synonymous variant|intron variant	Conflicting classifications of pathogenicity
NM_001370658.1(BTD):c.968G>T (p.Gly323Val)	BTD	G323V	3	15644884		NC_000003.12:15644883:G:T	single nucleotide variant	missense variant|intron variant	Uncertain significance
NM_001370658.1(BTD):c.347A>G (p.Gln116Arg)	BTD	Q116R	3	15642005		NC_000003.12:15642004:A:G	single nucleotide variant	missense variant	Uncertain significance
NM_001370658.1(BTD):c.1468G>A (p.Asp490Asn)	BTD	D490N	3	15645384		NC_000003.12:15645383:G:A	single nucleotide variant	missense variant|intron variant	Uncertain significance
NM_001370658.1(BTD):c.-16-2A>G	BTD	-	3	15635422		NC_000003.12:15635421:A:G	single nucleotide variant	5 prime UTR variant|splice acceptor variant	Uncertain significance
NM_001370658.1(BTD):c.-16-7A>T	BTD	-	3	15635417		NC_000003.12:15635416:A:T	single nucleotide variant	intron variant	Conflicting classifications of pathogenicity
NM_001370658.1(BTD):c.399+2T>G	BTD	V155G, V134G	3	15642059		NC_000003.12:15642058:T:G	single nucleotide variant	missense variant|splice donor variant	Pathogenic
NM_001370658.1(BTD):c.982G>A (p.Glu328Lys)	BTD	E328K	3	15644898		NC_000003.12:15644897:G:A	single nucleotide variant	missense variant|intron variant	Uncertain significance
NM_001370658.1(BTD):c.876C>A (p.Gly292=)	BTD	-	3	15644792		NC_000003.12:15644791:C:A	single nucleotide variant	synonymous variant|intron variant	Conflicting classifications of pathogenicity
NM_001370658.1(BTD):c.1038A>C (p.Ser346=)	BTD	-	3	15644954		NC_000003.12:15644953:A:C	single nucleotide variant	synonymous variant|intron variant	Conflicting classifications of pathogenicity
NM_001370658.1(BTD):c.1008A>T (p.Pro336=)	BTD	-	3	15644924		NC_000003.12:15644923:A:T	single nucleotide variant	synonymous variant|intron variant	Conflicting classifications of pathogenicity
NM_001370658.1(BTD):c.962C>T (p.Pro321Leu)	BTD	P321L	3	15644878		NC_000003.12:15644877:C:T	single nucleotide variant	missense variant|intron variant	Uncertain significance
NM_001370658.1(BTD):c.251A>G (p.Asp84Gly)	BTD	D84G	3	15641909		NC_000003.12:15641908:A:G	single nucleotide variant	missense variant	Uncertain significance
NM_001370658.1(BTD):c.-16-7A>G	BTD	-	3	15635417		NC_000003.12:15635416:A:G	single nucleotide variant	intron variant	Conflicting classifications of pathogenicity
NM_001370658.1(BTD):c.369C>G (p.Cys123Trp)	BTD	C123W	3	15642027		NC_000003.12:15642026:C:G	single nucleotide variant	missense variant	Uncertain significance
NM_001370658.1(BTD):c.645C>G (p.Pro215=)	BTD	-	3	15644561		NC_000003.12:15644560:C:G	single nucleotide variant	synonymous variant|intron variant	Conflicting classifications of pathogenicity
NM_001370658.1(BTD):c.719A>C (p.Asp240Ala)	BTD	D240A	3	15644635		NC_000003.12:15644634:A:C	single nucleotide variant	missense variant|intron variant	Uncertain significance
NM_001370658.1(BTD):c.965T>C (p.Val322Ala)	BTD	V322A	3	15644881		NC_000003.12:15644880:T:C	single nucleotide variant	missense variant|intron variant	Uncertain significance
NM_001370658.1(BTD):c.423G>A (p.Met141Ile)	BTD	M141I	3	15644339		NC_000003.12:15644338:G:A	single nucleotide variant	missense variant|intron variant	Uncertain significance
NM_001370658.1(BTD):c.765G>C (p.Gln255His)	BTD	Q255H	3	15644681		NC_000003.12:15644680:G:C	single nucleotide variant	missense variant|intron variant	Uncertain significance
NM_001370658.1(BTD):c.-16-5T>C	BTD	-	3	15635419		NC_000003.12:15635418:T:C	single nucleotide variant	intron variant|splice acceptor variant	Conflicting classifications of pathogenicity
NM_001370658.1(BTD):c.340T>C (p.Ser114Pro)	BTD	S114P	3	15641998		NC_000003.12:15641997:T:C	single nucleotide variant	missense variant	Uncertain significance
NM_001370658.1(BTD):c.630C>T (p.Ile210=)	BTD	-	3	15644546		NC_000003.12:15644545:C:T	single nucleotide variant	synonymous variant|intron variant	Conflicting classifications of pathogenicity
NM_001370658.1(BTD):c.346C>T (p.Gln116Ter)	BTD	Q116*	3	15642004		NC_000003.12:15642003:C:T	single nucleotide variant	nonsense	Pathogenic
NM_001370658.1(BTD):c.270del (p.Pro91fs)	BTD	P91fs	3	15641926		NC_000003.12:15641925:TTT:TT	Deletion	frameshift variant	Likely pathogenic
NM_001370658.1(BTD):c.1180T>C (p.Tyr394His)	BTD	Y394H	3	15645096		NC_000003.12:15645095:T:C	single nucleotide variant	missense variant|intron variant	Conflicting classifications of pathogenicity
NM_001370658.1(BTD):c.220G>T (p.Glu74Ter)	BTD	E74*	3	15635659		NC_000003.12:15635658:G:T	single nucleotide variant	nonsense	Likely pathogenic
NM_001370658.1(BTD):c.1068G>C (p.Gln356His)	BTD	Q356H	3	15644984		NC_000003.12:15644983:G:C	single nucleotide variant	missense variant|intron variant	Uncertain significance
NM_001370658.1(BTD):c.494G>A (p.Arg165Lys)	BTD	R165K	3	15644410		NC_000003.12:15644409:G:A	single nucleotide variant	missense variant|intron variant	Uncertain significance
NM_001370658.1(BTD):c.249+2C>G	BTD	-	3	15635690		NC_000003.12:15635689:C:G	single nucleotide variant	splice donor variant	Pathogenic
NM_001370658.1(BTD):c.557T>G (p.Leu186Arg)	BTD	L186R	3	15644473		NC_000003.12:15644472:T:G	single nucleotide variant	missense variant|intron variant	Uncertain significance
NM_001370658.1(BTD):c.550G>A (p.Gly184Arg)	BTD	G184R	3	15644466		NC_000003.12:15644465:G:A	single nucleotide variant	missense variant|intron variant	Uncertain significance
NM_001370658.1(BTD):c.675C>A (p.Cys225Ter)	BTD	C225*	3	15644591		NC_000003.12:15644590:C:A	single nucleotide variant	nonsense|intron variant	Likely pathogenic
NM_001370658.1(BTD):c.1211G>C (p.Cys404Ser)	BTD	C404S	3	15645127	rs397514335	NC_000003.12:15645126:G:C	single nucleotide variant	missense variant|intron variant	Pathogenic
NM_001370658.1(BTD):c.534C>G (p.Val178=)	BTD	-	3	15644450	rs757159632	NC_000003.12:15644449:C:G	single nucleotide variant	synonymous variant|intron variant	Conflicting classifications of pathogenicity
NM_001370658.1(BTD):c.1377G>A (p.Thr459=)	BTD	-	3	15645293	rs535292517	NC_000003.12:15645292:G:A	single nucleotide variant	synonymous variant|intron variant	Conflicting classifications of pathogenicity
NM_001370658.1(BTD):c.129T>C (p.Tyr43=)	BTD	-	3	15635568	rs2125453999	NC_000003.12:15635567:T:C	single nucleotide variant	synonymous variant	Conflicting classifications of pathogenicity
NM_001370658.1(BTD):c.1275G>T (p.Gly425=)	BTD	-	3	15645191	rs2065662696	NC_000003.12:15645190:G:T	single nucleotide variant	synonymous variant|intron variant	Conflicting classifications of pathogenicity
NM_001370658.1(BTD):c.762C>T (p.Asn254=)	BTD	-	3	15644678	rs2065642615	NC_000003.12:15644677:C:T	single nucleotide variant	synonymous variant|intron variant	Conflicting classifications of pathogenicity
NM_001370658.1(BTD):c.1470C>T (p.Asp490=)	BTD	-	3	15645386	rs1301007653	NC_000003.12:15645385:C:T	single nucleotide variant	synonymous variant|intron variant	Conflicting classifications of pathogenicity
NM_001370658.1(BTD):c.1092C>A (p.Thr364=)	BTD	-	3	15645008	rs753278397	NC_000003.12:15645007:C:A	single nucleotide variant	synonymous variant|intron variant	Conflicting classifications of pathogenicity
NM_001370658.1(BTD):c.534C>T (p.Val178=)	BTD	-	3	15644450	rs757159632	NC_000003.12:15644449:C:T	single nucleotide variant	synonymous variant|intron variant	Conflicting classifications of pathogenicity
NM_001370658.1(BTD):c.400-10T>G	BTD	-	3	15644306	rs750494564	NC_000003.12:15644305:T:G	single nucleotide variant	intron variant	Conflicting classifications of pathogenicity
NM_001370658.1(BTD):c.714C>T (p.Leu238=)	BTD	-	3	15644630	rs2125501926	NC_000003.12:15644629:C:T	single nucleotide variant	synonymous variant|intron variant	Conflicting classifications of pathogenicity
NM_001370658.1(BTD):c.402G>A (p.Val134=)	BTD	-	3	15644318	rs1003151133	NC_000003.12:15644317:G:A	single nucleotide variant	synonymous variant|intron variant	Conflicting classifications of pathogenicity
NM_001370658.1(BTD):c.1143C>T (p.Asp381=)	BTD	-	3	15645059	rs2125504297	NC_000003.12:15645058:C:T	single nucleotide variant	synonymous variant|intron variant	Conflicting classifications of pathogenicity
NM_001370658.1(BTD):c.1035G>A (p.Leu345=)	BTD	-	3	15644951	rs768786956	NC_000003.12:15644950:G:A	single nucleotide variant	synonymous variant|intron variant	Conflicting classifications of pathogenicity
NM_001370658.1(BTD):c.855T>G (p.Val285=)	BTD	-	3	15644771	rs2125502708	NC_000003.12:15644770:T:G	single nucleotide variant	synonymous variant|intron variant	Conflicting classifications of pathogenicity
NM_001370658.1(BTD):c.1236C>A (p.Thr412=)	BTD	-	3	15645152	rs1575030932	NC_000003.12:15645151:C:A	single nucleotide variant	synonymous variant|intron variant	Conflicting classifications of pathogenicity
NM_001370658.1(BTD):c.1311G>A (p.Val437=)	BTD	-	3	15645227	rs753880468	NC_000003.12:15645226:G:A	single nucleotide variant	synonymous variant|intron variant	Conflicting classifications of pathogenicity
NM_001370658.1(BTD):c.963A>T (p.Pro321=)	BTD	-	3	15644879	rs1313683563	NC_000003.12:15644878:A:T	single nucleotide variant	synonymous variant|intron variant	Conflicting classifications of pathogenicity
NM_001370658.1(BTD):c.1104G>T (p.Val368=)	BTD	-	3	15645020	rs750109648	NC_000003.12:15645019:G:T	single nucleotide variant	synonymous variant|intron variant	Conflicting classifications of pathogenicity
NM_001370658.1(BTD):c.339G>T (p.Pro113=)	BTD	-	3	15641997	rs181743799	NC_000003.12:15641996:G:T	single nucleotide variant	synonymous variant	Conflicting classifications of pathogenicity
NM_001370658.1(BTD):c.1527G>A (p.Gly509=)	BTD	-	3	15645443	rs1388523400	NC_000003.12:15645442:G:A	single nucleotide variant	synonymous variant|intron variant	Conflicting classifications of pathogenicity
NM_001370658.1(BTD):c.267G>T (p.Val89=)	BTD	-	3	15641925	rs2125485561	NC_000003.12:15641924:G:T	single nucleotide variant	synonymous variant	Conflicting classifications of pathogenicity
NM_001370658.1(BTD):c.99C>T (p.His33=)	BTD	-	3	15635538	rs397514337	NC_000003.12:15635537:C:T	single nucleotide variant	synonymous variant	Conflicting classifications of pathogenicity
NM_001370658.1(BTD):c.1047G>A (p.Pro349=)	BTD	-	3	15644963	rs140890299	NC_000003.12:15644962:G:A	single nucleotide variant	synonymous variant|intron variant	Conflicting classifications of pathogenicity
NM_001370658.1(BTD):c.-17+11G>A	BTD	-	3	15601905	rs563797222	NC_000003.12:15601904:G:A	single nucleotide variant	intron variant	Conflicting classifications of pathogenicity
NM_001370658.1(BTD):c.1110T>C (p.Ala370=)	BTD	-	3	15645026	rs1473669802	NC_000003.12:15645025:T:C	single nucleotide variant	synonymous variant|intron variant	Conflicting classifications of pathogenicity
NM_001370658.1(BTD):c.687G>A (p.Leu229=)	BTD	-	3	15644603	rs2125501752	NC_000003.12:15644602:G:A	single nucleotide variant	synonymous variant|intron variant	Conflicting classifications of pathogenicity
NM_001370658.1(BTD):c.1200T>C (p.Asn400=)	BTD	-	3	15645116	rs2065658628	NC_000003.12:15645115:T:C	single nucleotide variant	synonymous variant|intron variant	Conflicting classifications of pathogenicity
NM_001370658.1(BTD):c.249+15C>T	BTD	-	3	15635703	rs760435212	NC_000003.12:15635702:C:T	single nucleotide variant	intron variant	Conflicting classifications of pathogenicity
NM_001370658.1(BTD):c.114T>C (p.Tyr38=)	BTD	-	3	15635553	rs2125453888	NC_000003.12:15635552:T:C	single nucleotide variant	synonymous variant	Conflicting classifications of pathogenicity
NM_001370658.1(BTD):c.1396C>T (p.Leu466=)	BTD	-	3	15645312	rs2125506331	NC_000003.12:15645311:C:T	single nucleotide variant	synonymous variant|intron variant	Conflicting classifications of pathogenicity
NM_001370658.1(BTD):c.1068G>A (p.Gln356=)	BTD	-	3	15644984	rs891263072	NC_000003.12:15644983:G:A	single nucleotide variant	synonymous variant|intron variant	Conflicting classifications of pathogenicity
NM_001370658.1(BTD):c.1515G>A (p.Arg505=)	BTD	-	3	15645431	rs2125507062	NC_000003.12:15645430:G:A	single nucleotide variant	synonymous variant|intron variant	Conflicting classifications of pathogenicity
NM_001370658.1(BTD):c.1226A>C (p.Glu409Ala)	BTD	E409A	3	15645142	rs2125505114	NC_000003.12:15645141:A:C	single nucleotide variant	missense variant|intron variant	Uncertain significance
NM_001370658.1(BTD):c.1289A>C (p.His430Pro)	BTD	H430P	3	15645205	rs559136372	NC_000003.12:15645204:A:C	single nucleotide variant	missense variant|intron variant	Uncertain significance
NM_001370658.1(BTD):c.591T>G (p.Phe197Leu)	BTD	F197L	3	15644507	rs767750851	NC_000003.12:15644506:T:G	single nucleotide variant	missense variant|intron variant	Uncertain significance
NM_001370658.1(BTD):c.1051T>C (p.Cys351Arg)	BTD	C351R	3	15644967	rs775369290	NC_000003.12:15644966:T:C	single nucleotide variant	missense variant|intron variant	Uncertain significance
NM_001370658.1(BTD):c.320C>T (p.Pro107Leu)	BTD	P107L	3	15641978	rs575787457	NC_000003.12:15641977:C:T	single nucleotide variant	missense variant	Conflicting classifications of pathogenicity
NM_001370658.1(BTD):c.846C>G (p.His282Gln)	BTD	H282Q	3	15644762	rs2125502649	NC_000003.12:15644761:C:G	single nucleotide variant	missense variant|intron variant	Uncertain significance
NM_001370658.1(BTD):c.805G>C (p.Ala269Pro)	BTD	A269P	3	15644721	rs397514334	NC_000003.12:15644720:G:C	single nucleotide variant	missense variant|intron variant	Pathogenic
NM_001370658.1(BTD):c.1324del (p.Arg442fs)	BTD	R442fs	3	15645240	rs397514420	NC_000003.12:15645239:A:	Deletion	frameshift variant|intron variant	Pathogenic/Likely pathogenic
NM_001370658.1(BTD):c.950del (p.Val317fs)	BTD	V317fs	3	15644866	rs2125503248	NC_000003.12:15644865:T:	Deletion	frameshift variant|intron variant	Pathogenic
NM_001370658.1(BTD):c.917A>G (p.Glu306Gly)	BTD	E306G	3	15644833	rs747059644	NC_000003.12:15644832:A:G	single nucleotide variant	missense variant|intron variant	Uncertain significance
NM_001370658.1(BTD):c.1013A>G (p.His338Arg)	BTD	H338R	3	15644929	rs1379845261	NC_000003.12:15644928:A:G	single nucleotide variant	missense variant|intron variant	Uncertain significance
NM_001370658.1(BTD):c.444C>A (p.Phe148Leu)	BTD	F148L	3	15644360	rs184742694	NC_000003.12:15644359:C:A	single nucleotide variant	missense variant|intron variant	Uncertain significance
NM_001370658.1(BTD):c.1286T>C (p.Val429Ala)	BTD	V429A	3	15645202	rs2065663213	NC_000003.12:15645201:T:C	single nucleotide variant	missense variant|intron variant	Uncertain significance
NM_001370658.1(BTD):c.817G>A (p.Gly273Ser)	BTD	G273S	3	15644733	rs762757117	NC_000003.12:15644732:G:A	single nucleotide variant	missense variant|intron variant	Uncertain significance
NM_001370658.1(BTD):c.1144A>G (p.Asn382Asp)	BTD	N382D	3	15645060	rs147188293	NC_000003.12:15645059:A:G	single nucleotide variant	missense variant|intron variant	Uncertain significance
NM_001370658.1(BTD):c.49G>A (p.Val17Met)	BTD	V17M	3	15635488	rs772369148	NC_000003.12:15635487:G:A	single nucleotide variant	missense variant	Uncertain significance
NM_001370658.1(BTD):c.944C>T (p.Ala315Val)	BTD	A315V	3	15644860	rs1465883743	NC_000003.12:15644859:C:T	single nucleotide variant	missense variant|intron variant	Uncertain significance
NM_001370658.1(BTD):c.1159C>T (p.Pro387Ser)	BTD	P387S	3	15645075	rs777799585	NC_000003.12:15645074:C:T	single nucleotide variant	missense variant|intron variant	Uncertain significance
NM_001370658.1(BTD):c.1325G>A (p.Arg442Lys)	BTD	R442K	3	15645241	rs2125505856	NC_000003.12:15645240:G:A	single nucleotide variant	missense variant|intron variant	Uncertain significance
NM_001370658.1(BTD):c.286C>T (p.His96Tyr)	BTD	H96Y	3	15641944	rs776422082	NC_000003.12:15641943:C:T	single nucleotide variant	missense variant	Uncertain significance
NM_001370658.1(BTD):c.516C>A (p.Tyr172Ter)	BTD	Y172*	3	15644432	rs766476582	NC_000003.12:15644431:C:A	single nucleotide variant	nonsense|intron variant	Pathogenic/Likely pathogenic
NM_001370658.1(BTD):c.588C>G (p.Tyr196Ter)	BTD	Y196*	3	15644504	rs2065635815	NC_000003.12:15644503:C:G	single nucleotide variant	nonsense|intron variant	Pathogenic
NM_001370658.1(BTD):c.1205T>C (p.Leu402Pro)	BTD	L402P	3	15645121	rs2125504955	NC_000003.12:15645120:T:C	single nucleotide variant	missense variant|intron variant	Uncertain significance
NM_001370658.1(BTD):c.1271A>G (p.Asp424Gly)	BTD	D424G	3	15645187	rs2065662435	NC_000003.12:15645186:A:G	single nucleotide variant	missense variant|intron variant	Likely pathogenic
NM_001370658.1(BTD):c.912C>G (p.Asp304Glu)	BTD	D304E	3	15644828	rs1449860088	NC_000003.12:15644827:C:G	single nucleotide variant	missense variant|intron variant	Uncertain significance
NM_001370658.1(BTD):c.1539G>A (p.Ala513=)	BTD	-	3	15645455	rs745376296	NC_000003.12:15645454:G:A	single nucleotide variant	synonymous variant|intron variant	Conflicting classifications of pathogenicity
NM_001370658.1(BTD):c.424G>C (p.Ala142Pro)	BTD	A142P	3	15644340	rs2125500236	NC_000003.12:15644339:G:C	single nucleotide variant	missense variant|intron variant	Pathogenic
NM_001370658.1(BTD):c.1473G>C (p.Gln491His)	BTD	Q491H	3	15645389	rs764375610	NC_000003.12:15645388:G:C	single nucleotide variant	missense variant|intron variant	Uncertain significance
NM_001370658.1(BTD):c.635T>G (p.Phe212Cys)	BTD	F212C	3	15644551	rs768097543	NC_000003.12:15644550:T:G	single nucleotide variant	missense variant|intron variant	Uncertain significance
NM_001370658.1(BTD):c.64G>C (p.Ala22Pro)	BTD	A22P	3	15635503	rs761112772	NC_000003.12:15635502:G:C	single nucleotide variant	missense variant	Uncertain significance
NM_001370658.1(BTD):c.500del (p.Pro167fs)	BTD	P167fs	3	15644414	rs2125500629	NC_000003.12:15644413:CCC:CC	Deletion	frameshift variant|intron variant	Pathogenic
NM_001370658.1(BTD):c.*348del	BTD	-	3	15645833	rs1427846460	NC_000003.12:15645832:GGGG:GGG	Deletion	3 prime UTR variant|intron variant	Conflicting classifications of pathogenicity
NM_001370658.1(BTD):c.249+215A>G	BTD	-	3	15635903	rs73817035	NC_000003.12:15635902:A:G	single nucleotide variant	intron variant	Conflicting classifications of pathogenicity
NM_001370658.1(BTD):c.399+150T>C	BTD	-	3	15642207	rs9755	NC_000003.12:15642206:T:C	single nucleotide variant	3 prime UTR variant|intron variant	Conflicting classifications of pathogenicity
NM_001370658.1(BTD):c.400-285T>C	BTD	-	3	15644031	rs2470529	NC_000003.12:15644030:T:C	single nucleotide variant	intron variant	Conflicting classifications of pathogenicity
NM_012260.4(HACL1):c.-73T>C	BTD	-	3	15601536	rs2019160	NC_000003.12:15601535:A:G	single nucleotide variant	5 prime UTR variant|non-coding transcript variant	Conflicting classifications of pathogenicity
NM_001370658.1(BTD):c.400-271G>C	BTD	-	3	15644045	rs11916854	NC_000003.12:15644044:G:C	single nucleotide variant	intron variant	Conflicting classifications of pathogenicity
NM_001370658.1(BTD):c.-16-269G>C	BTD	-	3	15635155	rs6773959	NC_000003.12:15635154:G:C	single nucleotide variant	intron variant	Conflicting classifications of pathogenicity
NM_001370658.1(BTD):c.-17+290G>A	BTD	-	3	15602184	rs73817023	NC_000003.12:15602183:G:A	single nucleotide variant	5 prime UTR variant|non-coding transcript variant|intron variant	Conflicting classifications of pathogenicity
NM_001370658.1(BTD):c.*365del	BTD	-	3	15645837	rs1199838348	NC_000003.12:15645836:TTTTTTTTTTTTTTTTT:TTTTTTTTTTTTTTTT	Deletion	3 prime UTR variant|intron variant	Conflicting classifications of pathogenicity
NM_001370658.1(BTD):c.416G>A (p.Ser139Asn)	BTD	S139N	3	15644332	rs144717999	NC_000003.12:15644331:G:A	single nucleotide variant	missense variant|intron variant	Conflicting classifications of pathogenicity
NM_001281723.3(BTD):c.-119G>A	BTD	-	3	15601668	rs2279841	NC_000003.12:15601667:G:A	single nucleotide variant	intron variant	Conflicting classifications of pathogenicity
NM_001370658.1(BTD):c.498C>G (p.Cys166Trp)	BTD	-	3	15644414	rs2125500615	NC_000003.12:15644413:C:G	single nucleotide variant	missense variant|intron variant	Uncertain significance
NM_001370658.1(BTD):c.1135A>T (p.Met379Leu)	BTD	M379L	3	15645051	rs1295528438	NC_000003.12:15645050:A:T	single nucleotide variant	missense variant|intron variant	Uncertain significance
NM_001370658.1(BTD):c.195C>T (p.Leu65=)	BTD	-	3	15635634	rs2125454784	NC_000003.12:15635633:C:T	single nucleotide variant	synonymous variant	Uncertain significance
NM_001370658.1(BTD):c.250-249G>A	BTD	-	3	15641659	rs115059967	NC_000003.12:15641658:G:A	single nucleotide variant	intron variant	Conflicting classifications of pathogenicity
NM_001281723.3(BTD):c.-74G>C	BTD	-	3	15601713	rs7626148	NC_000003.12:15601712:G:C	single nucleotide variant	intron variant	Conflicting classifications of pathogenicity
NM_001370658.1(BTD):c.-17+81A>C	BTD	-	3	15601975	rs115287362	NC_000003.12:15601974:A:C	single nucleotide variant	intron variant	Conflicting classifications of pathogenicity
NM_001370658.1(BTD):c.429C>T (p.Ile143=)	BTD	-	3	15644345	rs2065628963	NC_000003.12:15644344:C:T	single nucleotide variant	synonymous variant|intron variant	Conflicting classifications of pathogenicity
NM_001370658.1(BTD):c.225G>A (p.Gln75=)	BTD	-	3	15635664	rs1423985186	NC_000003.12:15635663:G:A	single nucleotide variant	synonymous variant	Conflicting classifications of pathogenicity
NM_001370658.1(BTD):c.789G>A (p.Glu263=)	BTD	-	3	15644705	rs2065643507	NC_000003.12:15644704:G:A	single nucleotide variant	synonymous variant|intron variant	Conflicting classifications of pathogenicity
NM_001370658.1(BTD):c.978T>G (p.Gly326=)	BTD	-	3	15644894	rs2125503475	NC_000003.12:15644893:T:G	single nucleotide variant	synonymous variant|intron variant	Conflicting classifications of pathogenicity
NM_001370658.1(BTD):c.1026A>G (p.Leu342=)	BTD	-	3	15644942	rs1367244547	NC_000003.12:15644941:A:G	single nucleotide variant	synonymous variant|intron variant	Conflicting classifications of pathogenicity
NM_001370658.1(BTD):c.81G>A (p.Glu27=)	BTD	-	3	15635520	rs530566306	NC_000003.12:15635519:G:A	single nucleotide variant	synonymous variant	Conflicting classifications of pathogenicity
NM_001370658.1(BTD):c.400-6C>T	BTD	-	3	15644310	rs2125499988	NC_000003.12:15644309:C:T	single nucleotide variant	intron variant	Conflicting classifications of pathogenicity
NM_001370658.1(BTD):c.1158C>A (p.Val386=)	BTD	-	3	15645074	rs956882463	NC_000003.12:15645073:C:A	single nucleotide variant	synonymous variant|intron variant	Conflicting classifications of pathogenicity
NM_001370658.1(BTD):c.430A>C (p.Arg144=)	BTD	-	3	15644346	rs556096072	NC_000003.12:15644345:A:C	single nucleotide variant	synonymous variant|intron variant	Conflicting classifications of pathogenicity
NM_001370658.1(BTD):c.183G>A (p.Glu61=)	BTD	-	3	15635622	rs753816877	NC_000003.12:15635621:G:A	single nucleotide variant	synonymous variant	Conflicting classifications of pathogenicity
NM_001370658.1(BTD):c.288T>C (p.His96=)	BTD	-	3	15641946	rs1261536776	NC_000003.12:15641945:T:C	single nucleotide variant	synonymous variant	Conflicting classifications of pathogenicity
NM_001370658.1(BTD):c.255A>C (p.Val85=)	BTD	-	3	15641913	rs369304137	NC_000003.12:15641912:A:C	single nucleotide variant	synonymous variant	Conflicting classifications of pathogenicity
NM_001370658.1(BTD):c.1203C>T (p.Gly401=)	BTD	-	3	15645119	rs2125504914	NC_000003.12:15645118:C:T	single nucleotide variant	synonymous variant|intron variant	Conflicting classifications of pathogenicity
NM_001370658.1(BTD):c.1182T>C (p.Tyr394=)	BTD	-	3	15645098	rs368320941	NC_000003.12:15645097:T:C	single nucleotide variant	synonymous variant|intron variant	Conflicting classifications of pathogenicity
NM_001370658.1(BTD):c.1041C>A (p.Gly347=)	BTD	-	3	15644957	rs142421934	NC_000003.12:15644956:C:A	single nucleotide variant	synonymous variant|intron variant	Conflicting classifications of pathogenicity
NM_001370658.1(BTD):c.399+8del	BTD	P136fs, P157fs	3	15642064	rs2125487004	NC_000003.12:15642063:CC:C	Deletion	frameshift variant|intron variant	Conflicting classifications of pathogenicity
NM_001370658.1(BTD):c.729G>A (p.Val243=)	BTD	-	3	15644645	rs777470168	NC_000003.12:15644644:G:A	single nucleotide variant	synonymous variant|intron variant	Conflicting classifications of pathogenicity
NM_001370658.1(BTD):c.669C>T (p.Phe223=)	BTD	-	3	15644585	rs774761127	NC_000003.12:15644584:C:T	single nucleotide variant	synonymous variant|intron variant	Conflicting classifications of pathogenicity
NM_001370658.1(BTD):c.411C>T (p.Arg137=)	BTD	-	3	15644327	rs141240202	NC_000003.12:15644326:C:T	single nucleotide variant	synonymous variant|intron variant	Conflicting classifications of pathogenicity
NM_001370658.1(BTD):c.-17+7A>C	BTD	-	3	15601901	rs1453269936	NC_000003.12:15601900:A:C	single nucleotide variant	intron variant	Conflicting classifications of pathogenicity
NM_001370658.1(BTD):c.-28C>T	BTD	-	3	15601883	rs2125312689	NC_000003.12:15601882:C:T	single nucleotide variant	synonymous variant|5 prime UTR variant|non-coding transcript variant|intron variant	Conflicting classifications of pathogenicity
NM_001370658.1(BTD):c.741G>A (p.Val247=)	BTD	-	3	15644657	rs552436982	NC_000003.12:15644656:G:A	single nucleotide variant	synonymous variant|intron variant	Conflicting classifications of pathogenicity
NM_001370658.1(BTD):c.435A>T (p.Gly145=)	BTD	-	3	15644351	rs2125500346	NC_000003.12:15644350:A:T	single nucleotide variant	synonymous variant|intron variant	Conflicting classifications of pathogenicity
NM_001370658.1(BTD):c.672A>G (p.Thr224=)	BTD	-	3	15644588	rs777224767	NC_000003.12:15644587:A:G	single nucleotide variant	synonymous variant|intron variant	Conflicting classifications of pathogenicity
NM_001370658.1(BTD):c.525C>T (p.Asn175=)	BTD	-	3	15644441	rs2125500784	NC_000003.12:15644440:C:T	single nucleotide variant	synonymous variant|intron variant	Conflicting classifications of pathogenicity
NM_001370658.1(BTD):c.1438C>T (p.Leu480=)	BTD	-	3	15645354	rs150206202	NC_000003.12:15645353:C:T	single nucleotide variant	synonymous variant|intron variant	Conflicting classifications of pathogenicity
NM_001370658.1(BTD):c.123C>T (p.Ala41=)	BTD	-	3	15635562	rs747945967	NC_000003.12:15635561:C:T	single nucleotide variant	synonymous variant	Conflicting classifications of pathogenicity
NM_001370658.1(BTD):c.417T>C (p.Ser139=)	BTD	-	3	15644333	rs2125500181	NC_000003.12:15644332:T:C	single nucleotide variant	synonymous variant|intron variant	Conflicting classifications of pathogenicity
NM_001370658.1(BTD):c.1248G>A (p.Glu416=)	BTD	-	3	15645164	rs1208591351	NC_000003.12:15645163:G:A	single nucleotide variant	synonymous variant|intron variant	Conflicting classifications of pathogenicity
NM_001370658.1(BTD):c.72C>T (p.Thr24=)	BTD	-	3	15635511	rs765550405	NC_000003.12:15635510:C:T	single nucleotide variant	synonymous variant	Conflicting classifications of pathogenicity
NM_001370658.1(BTD):c.1086G>A (p.Glu362=)	BTD	-	3	15645002	rs1559600186	NC_000003.12:15645001:G:A	single nucleotide variant	synonymous variant|intron variant	Conflicting classifications of pathogenicity
NM_001370658.1(BTD):c.894G>A (p.Glu298=)	BTD	-	3	15644810	rs2125502955	NC_000003.12:15644809:G:A	single nucleotide variant	synonymous variant|intron variant	Conflicting classifications of pathogenicity
NM_001370658.1(BTD):c.1251G>C (p.Leu417=)	BTD	-	3	15645167	rs771116095	NC_000003.12:15645166:G:C	single nucleotide variant	synonymous variant|intron variant	Conflicting classifications of pathogenicity
NM_001370658.1(BTD):c.600A>G (p.Ala200=)	BTD	-	3	15644516	rs757071809	NC_000003.12:15644515:A:G	single nucleotide variant	synonymous variant|intron variant	Conflicting classifications of pathogenicity
NM_001370658.1(BTD):c.825C>T (p.Asn275=)	BTD	-	3	15644741	rs145379955	NC_000003.12:15644740:C:T	single nucleotide variant	synonymous variant|intron variant	Conflicting classifications of pathogenicity
NM_001370658.1(BTD):c.-22G>A	BTD	-	3	15601889	rs781354864	NC_000003.12:15601888:G:A	single nucleotide variant	synonymous variant|5 prime UTR variant|non-coding transcript variant|intron variant	Conflicting classifications of pathogenicity
NM_001370658.1(BTD):c.522C>T (p.Phe174=)	BTD	-	3	15644438	rs750363004	NC_000003.12:15644437:C:T	single nucleotide variant	synonymous variant|intron variant	Conflicting classifications of pathogenicity
NM_001370658.1(BTD):c.-46T>C	BTD	-	3	15601865	rs374044613	NC_000003.12:15601864:T:C	single nucleotide variant	synonymous variant|5 prime UTR variant|non-coding transcript variant|intron variant	Conflicting classifications of pathogenicity
NM_001370658.1(BTD):c.1419C>G (p.Ser473=)	BTD	-	3	15645335	rs1269007233	NC_000003.12:15645334:C:G	single nucleotide variant	synonymous variant|intron variant	Conflicting classifications of pathogenicity
NM_001370658.1(BTD):c.852A>G (p.Pro284=)	BTD	-	3	15644768	rs778024234	NC_000003.12:15644767:A:G	single nucleotide variant	synonymous variant|intron variant	Conflicting classifications of pathogenicity
NM_001370658.1(BTD):c.345C>T (p.Pro115=)	BTD	-	3	15642003	rs767937184	NC_000003.12:15642002:C:T	single nucleotide variant	synonymous variant	Conflicting classifications of pathogenicity
NM_001370658.1(BTD):c.357G>A (p.Arg119=)	BTD	-	3	15642015	rs2125486415	NC_000003.12:15642014:G:A	single nucleotide variant	synonymous variant	Conflicting classifications of pathogenicity
NM_001370658.1(BTD):c.400-8T>C	BTD	-	3	15644308	rs758512428	NC_000003.12:15644307:T:C	single nucleotide variant	intron variant	Conflicting classifications of pathogenicity
NM_001370658.1(BTD):c.723C>T (p.Tyr241=)	BTD	-	3	15644639	rs372687866	NC_000003.12:15644638:C:T	single nucleotide variant	synonymous variant|intron variant	Conflicting classifications of pathogenicity
NM_001370658.1(BTD):c.1446A>G (p.Ser482=)	BTD	-	3	15645362	rs1323842252	NC_000003.12:15645361:A:G	single nucleotide variant	synonymous variant|intron variant	Conflicting classifications of pathogenicity
NM_001370658.1(BTD):c.400-4C>T	BTD	-	3	15644312	rs372355662	NC_000003.12:15644311:C:T	single nucleotide variant	intron variant	Conflicting classifications of pathogenicity
NM_001370658.1(BTD):c.1236C>T (p.Thr412=)	BTD	-	3	15645152	rs1575030932	NC_000003.12:15645151:C:T	single nucleotide variant	synonymous variant|intron variant	Conflicting classifications of pathogenicity
NM_001370658.1(BTD):c.1170A>C (p.Gly390=)	BTD	-	3	15645086	rs975896326	NC_000003.12:15645085:A:C	single nucleotide variant	synonymous variant|intron variant	Conflicting classifications of pathogenicity
NM_001370658.1(BTD):c.359G>A (p.Trp120Ter)	BTD	W120*	3	15642017	rs2125486425	NC_000003.12:15642016:G:A	single nucleotide variant	nonsense	Pathogenic
NM_001370658.1(BTD):c.-17+2T>C	BTD	-	3	15601896	rs745648160	NC_000003.12:15601895:T:C	single nucleotide variant	intron variant|splice donor variant	Pathogenic/Likely pathogenic
NM_001370658.1(BTD):c.377C>G (p.Pro126Arg)	BTD	P126R	3	15642035	rs371116229	NC_000003.12:15642034:C:G	single nucleotide variant	missense variant	Uncertain significance
NM_001370658.1(BTD):c.751G>T (p.Ala251Ser)	BTD	A251S	3	15644667	rs144575084	NC_000003.12:15644666:G:T	single nucleotide variant	missense variant|intron variant	Conflicting classifications of pathogenicity
NM_001370658.1(BTD):c.1189G>A (p.Val397Ile)	BTD	V397I	3	15645105	rs397514409	NC_000003.12:15645104:G:A	single nucleotide variant	missense variant|intron variant	Uncertain significance
NM_001370658.1(BTD):c.249+5G>T	BTD	-	3	15635693	rs2065329555	NC_000003.12:15635692:G:T	single nucleotide variant	intron variant	Uncertain significance
NM_001370658.1(BTD):c.382C>G (p.Arg128Gly)	BTD	R128G	3	15642040	rs137877018	NC_000003.12:15642039:C:G	single nucleotide variant	missense variant	Uncertain significance
NM_001370658.1(BTD):c.1456C>A (p.Leu486Ile)	BTD	L486I	3	15645372	rs774018881	NC_000003.12:15645371:C:A	single nucleotide variant	missense variant|intron variant	Uncertain significance
NM_001370658.1(BTD):c.682A>C (p.Ile228Leu)	BTD	I228L	3	15644598	rs398123140	NC_000003.12:15644597:A:C	single nucleotide variant	missense variant|intron variant	Likely pathogenic
NM_001370658.1(BTD):c.496T>C (p.Cys166Arg)	BTD	C166R	3	15644412	rs955385869	NC_000003.12:15644411:T:C	single nucleotide variant	missense variant|intron variant	Likely pathogenic
NM_001370658.1(BTD):c.1543C>G (p.Leu515Val)	BTD	L515V	3	15645459	rs771537277	NC_000003.12:15645458:C:G	single nucleotide variant	missense variant|intron variant	Conflicting classifications of pathogenicity
NM_001370658.1(BTD):c.616A>G (p.Lys206Glu)	BTD	K206E	3	15644532	rs1003975438	NC_000003.12:15644531:A:G	single nucleotide variant	missense variant|intron variant	Uncertain significance
NM_001370658.1(BTD):c.-45A>T	BTD	I6F	3	15601866	rs540641302	NC_000003.12:15601865:A:T	single nucleotide variant	missense variant|5 prime UTR variant|non-coding transcript variant|intron variant	Uncertain significance
NM_001370658.1(BTD):c.1541C>T (p.Ala514Val)	BTD	A514V	3	15645457	rs1210441433	NC_000003.12:15645456:C:T	single nucleotide variant	missense variant|intron variant	Pathogenic
NM_001370658.1(BTD):c.1021T>G (p.Phe341Val)	BTD	F341V	3	15644937	rs1204990361	NC_000003.12:15644936:T:G	single nucleotide variant	missense variant|intron variant	Pathogenic
NM_001370658.1(BTD):c.1496A>G (p.Tyr499Cys)	BTD	Y499C	3	15645412	rs199859507	NC_000003.12:15645411:A:G	single nucleotide variant	missense variant|intron variant	Uncertain significance
NM_001370658.1(BTD):c.-38G>A	BTD	G8D	3	15601873	rs138473616	NC_000003.12:15601872:G:A	single nucleotide variant	missense variant|5 prime UTR variant|non-coding transcript variant|intron variant	Uncertain significance
NM_001370658.1(BTD):c.282del (p.Ile95fs)	BTD	I95fs	3	15641940	rs2065521862	NC_000003.12:15641939:C:	Deletion	frameshift variant	Pathogenic
NM_001370658.1(BTD):c.249+1G>A	BTD	-	3	15635689	rs373249212	NC_000003.12:15635688:G:A	single nucleotide variant	splice donor variant	Pathogenic
NM_001370658.1(BTD):c.1259T>C (p.Leu420Pro)	BTD	L420P	3	15645175	rs1575031012	NC_000003.12:15645174:T:C	single nucleotide variant	missense variant|intron variant	Conflicting classifications of pathogenicity
NM_001370658.1(BTD):c.739G>T (p.Val247Leu)	BTD	V247L	3	15644655	rs1443274190	NC_000003.12:15644654:G:T	single nucleotide variant	missense variant|intron variant	Uncertain significance
NM_001370658.1(BTD):c.40G>C (p.Gly14Arg)	BTD	G14R	3	15635479	rs119103232	NC_000003.12:15635478:G:C	single nucleotide variant	missense variant	Uncertain significance
NM_001370658.1(BTD):c.1465C>T (p.Pro489Ser)	BTD	P489S	3	15645381	rs1344607767	NC_000003.12:15645380:C:T	single nucleotide variant	missense variant|intron variant	Pathogenic
NM_001370658.1(BTD):c.798del (p.Ala267fs)	BTD	A267fs	3	15644712	rs1575029897	NC_000003.12:15644711:AAA:AA	Deletion	frameshift variant|intron variant	Pathogenic
NM_001370658.1(BTD):c.705C>G (p.Ile235Met)	BTD	I235M	3	15644621	rs1575029719	NC_000003.12:15644620:C:G	single nucleotide variant	missense variant|intron variant	Likely pathogenic
NM_001370658.1(BTD):c.496T>G (p.Cys166Gly)	BTD	C166G	3	15644412	rs955385869	NC_000003.12:15644411:T:G	single nucleotide variant	missense variant|intron variant	Likely pathogenic
NM_001370658.1(BTD):c.262A>G (p.Ile88Val)	BTD	I88V	3	15641920	rs976185636	NC_000003.12:15641919:A:G	single nucleotide variant	missense variant	Conflicting classifications of pathogenicity
NM_001370658.1(BTD):c.203del (p.Gln68fs)	BTD	Q68fs	3	15635642	rs1575013953	NC_000003.12:15635641:A:	Deletion	frameshift variant	Pathogenic
NM_001370658.1(BTD):c.38G>T (p.Cys13Phe)	BTD	C13F	3	15635477	rs141131444	NC_000003.12:15635476:G:T	single nucleotide variant	missense variant	Uncertain significance
NM_001370658.1(BTD):c.392A>G (p.Asp131Gly)	BTD	D131G	3	15642050	rs772266503	NC_000003.12:15642049:A:G	single nucleotide variant	missense variant	Uncertain significance
NM_001370658.1(BTD):c.265G>C (p.Val89Leu)	BTD	V89L	3	15641923	rs372416959	NC_000003.12:15641922:G:C	single nucleotide variant	missense variant	Conflicting classifications of pathogenicity
NM_001370658.1(BTD):c.1568A>G (p.Asp523Gly)	BTD	D523G	3	15645484	rs1050035768	NC_000003.12:15645483:A:G	single nucleotide variant	missense variant|intron variant	Likely pathogenic
NM_001370658.1(BTD):c.1101C>T (p.Asn367=)	BTD	-	3	15645017	rs756863026	NC_000003.12:15645016:C:T	single nucleotide variant	synonymous variant|intron variant	Conflicting classifications of pathogenicity
NM_001370658.1(BTD):c.768C>A (p.Leu256=)	BTD	-	3	15644684	rs775730599	NC_000003.12:15644683:C:A	single nucleotide variant	synonymous variant|intron variant	Conflicting classifications of pathogenicity
NM_001370658.1(BTD):c.1092C>T (p.Thr364=)	BTD	-	3	15645008	rs753278397	NC_000003.12:15645007:C:T	single nucleotide variant	synonymous variant|intron variant	Conflicting classifications of pathogenicity
NM_001370658.1(BTD):c.1344C>T (p.Phe448=)	BTD	-	3	15645260	rs781065270	NC_000003.12:15645259:C:T	single nucleotide variant	synonymous variant|intron variant	Conflicting classifications of pathogenicity
NM_001370658.1(BTD):c.204G>A (p.Gln68=)	BTD	-	3	15635643	rs781457122	NC_000003.12:15635642:G:A	single nucleotide variant	synonymous variant	Conflicting classifications of pathogenicity
NM_001370658.1(BTD):c.1161T>C (p.Pro387=)	BTD	-	3	15645077	rs749528636	NC_000003.12:15645076:T:C	single nucleotide variant	synonymous variant|intron variant	Conflicting classifications of pathogenicity
NM_001370658.1(BTD):c.843C>A (p.Val281=)	BTD	-	3	15644759	rs1344958210	NC_000003.12:15644758:C:A	single nucleotide variant	synonymous variant|intron variant	Conflicting classifications of pathogenicity
NM_001370658.1(BTD):c.1362A>G (p.Glu454=)	BTD	-	3	15645278	rs189789794	NC_000003.12:15645277:A:G	single nucleotide variant	synonymous variant|intron variant	Conflicting classifications of pathogenicity
NM_001370658.1(BTD):c.1528C>G (p.Leu510Val)	BTD	L510V	3	15645444	rs201852672	NC_000003.12:15645443:C:G	single nucleotide variant	missense variant|intron variant	Conflicting classifications of pathogenicity
NM_001370658.1(BTD):c.1188C>T (p.His396=)	BTD	-	3	15645104	rs372039874	NC_000003.12:15645103:C:T	single nucleotide variant	synonymous variant|intron variant	Conflicting classifications of pathogenicity
NM_001370658.1(BTD):c.972C>T (p.Leu324=)	BTD	-	3	15644888	rs117806438	NC_000003.12:15644887:C:T	single nucleotide variant	synonymous variant|intron variant	Conflicting classifications of pathogenicity
NM_001370658.1(BTD):c.997G>A (p.Glu333Lys)	BTD	E333K	3	15644913	rs753466926	NC_000003.12:15644912:G:A	single nucleotide variant	missense variant|intron variant	Conflicting classifications of pathogenicity
NM_001370658.1(BTD):c.252T>C (p.Asp84=)	BTD	-	3	15641910	rs138545268	NC_000003.12:15641909:T:C	single nucleotide variant	synonymous variant	Conflicting classifications of pathogenicity
NM_001370658.1(BTD):c.603C>T (p.Phe201=)	BTD	-	3	15644519	rs142418812	NC_000003.12:15644518:C:T	single nucleotide variant	synonymous variant|intron variant	Conflicting classifications of pathogenicity
NM_001370658.1(BTD):c.645C>A (p.Pro215=)	BTD	-	3	15644561	rs140769832	NC_000003.12:15644560:C:A	single nucleotide variant	synonymous variant|intron variant	Conflicting classifications of pathogenicity
NM_001370658.1(BTD):c.1014T>C (p.His338=)	BTD	-	3	15644930	rs371365798	NC_000003.12:15644929:T:C	single nucleotide variant	synonymous variant|intron variant	Conflicting classifications of pathogenicity
NM_001370658.1(BTD):c.1042G>A (p.Asp348Asn)	BTD	D348N	3	15644958	rs769903360	NC_000003.12:15644957:G:A	single nucleotide variant	missense variant|intron variant	Uncertain significance
NM_001370658.1(BTD):c.1076A>G (p.His359Arg)	BTD	H359R	3	15644992	rs763540316	NC_000003.12:15644991:A:G	single nucleotide variant	missense variant|intron variant	Uncertain significance
NM_001370658.1(BTD):c.179A>C (p.Gln60Pro)	BTD	Q60P	3	15635618	rs2065326975	NC_000003.12:15635617:A:C	single nucleotide variant	missense variant	Uncertain significance
NM_001370658.1(BTD):c.1334G>T (p.Gly445Val)	BTD	G445V	3	15645250	rs1223614917	NC_000003.12:15645249:G:T	single nucleotide variant	missense variant|intron variant	Uncertain significance
NM_001370658.1(BTD):c.-18del	BTD	-	3	15601893	rs2064260290	NC_000003.12:15601892:A:	Deletion	frameshift variant|5 prime UTR variant|non-coding transcript variant|intron variant	Pathogenic
NM_001370658.1(BTD):c.1298A>C (p.Tyr433Ser)	BTD	Y433S	3	15645214	rs2125505641	NC_000003.12:15645213:A:C	single nucleotide variant	missense variant|intron variant	Uncertain significance
NM_001370658.1(BTD):c.784A>T (p.Ile262Phe)	BTD	I262F	3	15644700	rs549204682	NC_000003.12:15644699:A:T	single nucleotide variant	missense variant|intron variant	Uncertain significance
NM_001370658.1(BTD):c.400-2A>G	BTD	-	3	15644314	rs904882409	NC_000003.12:15644313:A:G	single nucleotide variant	splice acceptor variant|intron variant	Likely pathogenic
NM_001370658.1(BTD):c.1292G>T (p.Gly431Val)	BTD	G431V	3	15645208	rs397514419	NC_000003.12:15645207:G:T	single nucleotide variant	missense variant|intron variant	Uncertain significance
NM_001370658.1(BTD):c.1278T>C (p.Leu426=)	BTD	-	3	15645194	rs1559600608	NC_000003.12:15645193:T:C	single nucleotide variant	synonymous variant|intron variant	Uncertain significance
NM_001370658.1(BTD):c.1387G>T (p.Glu463Ter)	BTD	E463*	3	15645303	rs1559600871	NC_000003.12:15645302:G:T	single nucleotide variant	nonsense|intron variant	Pathogenic/Likely pathogenic
NM_001370658.1(BTD):c.-17+4C>A	BTD	-	3	15601898	rs780115477	NC_000003.12:15601897:C:A	single nucleotide variant	intron variant	Uncertain significance
NM_001370658.1(BTD):c.577del (p.His193fs)	BTD	H193fs	3	15644493	rs780874850	NC_000003.12:15644492:C:	Deletion	frameshift variant|intron variant	Pathogenic
NM_001370658.1(BTD):c.333del (p.Phe111fs)	BTD	F111fs	3	15641991	rs397514356	NC_000003.12:15641990:C:	Deletion	frameshift variant	Pathogenic/Likely pathogenic
NM_001370658.1(BTD):c.522C>G (p.Phe174Leu)	BTD	F174L	3	15644438	rs750363004	NC_000003.12:15644437:C:G	single nucleotide variant	missense variant|intron variant	Pathogenic/Likely pathogenic
NM_001370658.1(BTD):c.1419del (p.Tyr474fs)	BTD	Y474fs	3	15645334	rs1559600938	NC_000003.12:15645333:CC:C	Deletion	frameshift variant|intron variant	Pathogenic/Likely pathogenic
NM_001370658.1(BTD):c.419G>T (p.Cys140Phe)	BTD	C140F	3	15644335	rs745343884	NC_000003.12:15644334:G:T	single nucleotide variant	missense variant|intron variant	Conflicting classifications of pathogenicity
NM_001370658.1(BTD):c.-60A>G	BTD	-	3	15601851	rs1553646820	NC_000003.12:15601850:A:G	single nucleotide variant	5 prime UTR variant|non-coding transcript variant|intron variant	Uncertain significance
NM_001370658.1(BTD):c.1249C>G (p.Leu417Val)	BTD	L417V	3	15645165	rs1553654107	NC_000003.12:15645164:C:G	single nucleotide variant	missense variant|intron variant	Uncertain significance
NM_001370658.1(BTD):c.-59T>C	BTD	-	3	15601852	rs768258310	NC_000003.12:15601851:T:C	single nucleotide variant	5 prime UTR variant|non-coding transcript variant|intron variant	Uncertain significance
NM_001370658.1(BTD):c.239C>T (p.Ala80Val)	BTD	A80V	3	15635678	rs1553652171	NC_000003.12:15635677:C:T	single nucleotide variant	missense variant	Uncertain significance
NM_001370658.1(BTD):c.360G>A (p.Trp120Ter)	BTD	W120*	3	15642018	rs1306944669	NC_000003.12:15642017:G:A	single nucleotide variant	nonsense	Pathogenic/Likely pathogenic
NM_001370658.1(BTD):c.261T>G (p.Ile87Met)	BTD	I87M	3	15641919	rs1024847163	NC_000003.12:15641918:T:G	single nucleotide variant	missense variant	Uncertain significance
NM_001370658.1(BTD):c.1400G>A (p.Trp467Ter)	BTD	W467*	3	15645316	rs1277029090	NC_000003.12:15645315:G:A	single nucleotide variant	nonsense|intron variant	Likely pathogenic
NM_001370658.1(BTD):c.1274G>A (p.Gly425Glu)	BTD	G425E	3	15645190	rs397514402	NC_000003.12:15645189:G:A	single nucleotide variant	missense variant|intron variant	Conflicting classifications of pathogenicity
NM_001370658.1(BTD):c.*159G>A	BTD	-	3	15645647	rs530872564	NC_000003.12:15645646:G:A	single nucleotide variant	3 prime UTR variant|intron variant	Conflicting classifications of pathogenicity
NM_001370658.1(BTD):c.881A>G (p.His294Arg)	BTD	H294R	3	15644797	rs1553653888	NC_000003.12:15644796:A:G	single nucleotide variant	missense variant|intron variant	Uncertain significance
NM_001370658.1(BTD):c.-58G>A	BTD	-	3	15601853	rs1553646827	NC_000003.12:15601852:G:A	single nucleotide variant	missense variant|5 prime UTR variant|non-coding transcript variant|intron variant	Uncertain significance
NM_001370658.1(BTD):c.795G>C (p.Gln265His)	BTD	Q265H	3	15644711	rs1553653855	NC_000003.12:15644710:G:C	single nucleotide variant	missense variant|intron variant	Uncertain significance
NM_001370658.1(BTD):c.1421A>G (p.Tyr474Cys)	BTD	Y474C	3	15645337	rs750598655	NC_000003.12:15645336:A:G	single nucleotide variant	missense variant|intron variant	Uncertain significance
NM_001370658.1(BTD):c.886C>A (p.Pro296Thr)	BTD	P296T	3	15644802	rs1553653894	NC_000003.12:15644801:C:A	single nucleotide variant	missense variant|intron variant	Uncertain significance
NM_001370658.1(BTD):c.256C>T (p.Gln86Ter)	BTD	Q86*	3	15641914	rs1553653062	NC_000003.12:15641913:C:T	single nucleotide variant	nonsense	Pathogenic/Likely pathogenic
NM_001370658.1(BTD):c.1503del (p.Arg502fs)	BTD	R502fs	3	15645419	rs1163419871	NC_000003.12:15645418:G:	Deletion	frameshift variant|intron variant	Conflicting classifications of pathogenicity
NM_001370658.1(BTD):c.-59T>A	BTD	-	3	15601852	rs768258310	NC_000003.12:15601851:T:A	single nucleotide variant	5 prime UTR variant|non-coding transcript variant|intron variant	Uncertain significance
NM_001370658.1(BTD):c.1066C>T (p.Gln356Ter)	BTD	Q356*	3	15644982	rs760612966	NC_000003.12:15644981:C:T	single nucleotide variant	nonsense|intron variant	Pathogenic/Likely pathogenic
NM_001370658.1(BTD):c.250-1G>T	BTD	-	3	15641907	rs1553653053	NC_000003.12:15641906:G:T	single nucleotide variant	splice acceptor variant	Likely pathogenic
NM_001370658.1(BTD):c.1025T>A (p.Leu342Ter)	BTD	L342*	3	15644941	rs747548016	NC_000003.12:15644940:T:A	single nucleotide variant	nonsense|intron variant	Pathogenic/Likely pathogenic
NM_001370658.1(BTD):c.1309G>T (p.Val437Leu)	BTD	V437L	3	15645225	rs146600671	NC_000003.12:15645224:G:T	single nucleotide variant	missense variant|intron variant	Conflicting classifications of pathogenicity
NM_001370658.1(BTD):c.862A>C (p.Met288Leu)	BTD	M288L	3	15644778	rs757604137	NC_000003.12:15644777:A:C	single nucleotide variant	missense variant|intron variant	Uncertain significance
NM_001370658.1(BTD):c.-74G>A	BTD	-	3	15601837	rs200884349	NC_000003.12:15601836:G:A	single nucleotide variant	5 prime UTR variant|non-coding transcript variant|intron variant	Uncertain significance
NM_001370658.1(BTD):c.1401G>A (p.Trp467Ter)	BTD	W467*	3	15645317	rs1553654186	NC_000003.12:15645316:G:A	single nucleotide variant	nonsense|intron variant	Likely pathogenic
NM_001370658.1(BTD):c.1379G>A (p.Gly460Glu)	BTD	G460E	3	15645295	rs558477960	NC_000003.12:15645294:G:A	single nucleotide variant	missense variant|intron variant	Conflicting classifications of pathogenicity
NM_001370658.1(BTD):c.142A>G (p.Ile48Val)	BTD	I48V	3	15635581	rs114092911	NC_000003.12:15635580:A:G	single nucleotide variant	missense variant	Conflicting classifications of pathogenicity
NM_001370658.1(BTD):c.1456C>T (p.Leu486=)	BTD	-	3	15645372	rs774018881	NC_000003.12:15645371:C:T	single nucleotide variant	synonymous variant|intron variant	Conflicting classifications of pathogenicity
NM_001370658.1(BTD):c.527del (p.Thr176fs)	BTD	T176fs	3	15644443	rs1553653680	NC_000003.12:15644442:C:	Deletion	frameshift variant|intron variant	Pathogenic/Likely pathogenic
NM_001370658.1(BTD):c.1536G>A (p.Thr512=)	BTD	-	3	15645452	rs774052068	NC_000003.12:15645451:G:A	single nucleotide variant	synonymous variant|intron variant	Conflicting classifications of pathogenicity
NM_001370658.1(BTD):c.565C>T (p.Arg189Cys)	BTD	R189C, R209C	3	15644481	rs369102875	NC_000003.12:15644480:C:T	single nucleotide variant	missense variant|intron variant	Conflicting classifications of pathogenicity
NM_001370658.1(BTD):c.545A>G (p.Asn182Ser)	BTD	N182S	3	15644461	rs397514376	NC_000003.12:15644460:A:G	single nucleotide variant	missense variant|intron variant	Uncertain significance
NM_001370658.1(BTD):c.481A>G (p.Ser161Gly)	BTD	S161G	3	15644397	rs541012569	NC_000003.12:15644396:A:G	single nucleotide variant	missense variant|intron variant	Uncertain significance
NM_001370658.1(BTD):c.1301A>G (p.Tyr434Cys)	BTD	Y434C	3	15645217	rs397514345	NC_000003.12:15645216:A:G	single nucleotide variant	missense variant|intron variant	Conflicting classifications of pathogenicity
NM_001370658.1(BTD):c.1163T>C (p.Val388Ala)	BTD	V388A	3	15645079	rs1553654038	NC_000003.12:15645078:T:C	single nucleotide variant	missense variant|intron variant	Uncertain significance
NM_001370658.1(BTD):c.248del (p.Lys83fs)	BTD	K83fs	3	15635684	rs1553652177	NC_000003.12:15635683:AAAA:AAA	Deletion	frameshift variant	Likely pathogenic
NM_001370658.1(BTD):c.835G>C (p.Ala279Pro)	BTD	A279P	3	15644751	rs1157567876	NC_000003.12:15644750:G:C	single nucleotide variant	missense variant|intron variant	Conflicting classifications of pathogenicity
NM_001370658.1(BTD):c.653G>C (p.Gly218Ala)	BTD	G218A	3	15644569	rs144901367	NC_000003.12:15644568:G:C	single nucleotide variant	missense variant|intron variant	Uncertain significance
NM_001370658.1(BTD):c.271C>G (p.Pro91Ala)	BTD	P91A	3	15641929	rs1553653070	NC_000003.12:15641928:C:G	single nucleotide variant	missense variant	Uncertain significance
NM_001370658.1(BTD):c.196A>G (p.Met66Val)	BTD	M66V	3	15635635	rs1553652148	NC_000003.12:15635634:A:G	single nucleotide variant	missense variant	Uncertain significance
NM_001370658.1(BTD):c.1553G>T (p.Arg518Leu)	BTD	R518L	3	15645469	rs397514429	NC_000003.12:15645468:G:T	single nucleotide variant	missense variant|intron variant	Conflicting classifications of pathogenicity
NM_001370658.1(BTD):c.1543C>T (p.Leu515Phe)	BTD	L515F	3	15645459	rs771537277	NC_000003.12:15645458:C:T	single nucleotide variant	missense variant|intron variant	Conflicting classifications of pathogenicity
NM_001370658.1(BTD):c.1148T>G (p.Phe383Cys)	BTD	F383C	3	15645064	rs1553654029	NC_000003.12:15645063:T:G	single nucleotide variant	missense variant|intron variant	Uncertain significance
NM_001370658.1(BTD):c.684A>G (p.Ile228Met)	BTD	I228M	3	15644600	rs1131691897	NC_000003.12:15644599:A:G	single nucleotide variant	missense variant|intron variant	Uncertain significance
NM_001370658.1(BTD):c.817G>C (p.Gly273Arg)	BTD	G273R	3	15644733	rs762757117	NC_000003.12:15644732:G:C	single nucleotide variant	missense variant|intron variant	Uncertain significance
NM_001370658.1(BTD):c.1246G>A (p.Glu416Lys)	BTD	E416K	3	15645162	rs749460715	NC_000003.12:15645161:G:A	single nucleotide variant	missense variant|intron variant	Conflicting classifications of pathogenicity
NM_001370658.1(BTD):c.206del (p.Asn69fs)	BTD	N69fs	3	15635644	rs1064793757	NC_000003.12:15635643:AA:A	Deletion	frameshift variant	Pathogenic
NM_001370658.1(BTD):c.1333G>T (p.Gly445Cys)	BTD	G445C	3	15645249	rs746099217	NC_000003.12:15645248:G:T	single nucleotide variant	missense variant|intron variant	Conflicting classifications of pathogenicity
NM_001370658.1(BTD):c.164C>A (p.Ala55Asp)	BTD	A55D	3	15635603	rs1060499720	NC_000003.12:15635602:C:A	single nucleotide variant	missense variant	Uncertain significance
NM_001370658.1(BTD):c.202C>G (p.Gln68Glu)	BTD	Q68E	3	15635641	rs151071780	NC_000003.12:15635640:C:G	single nucleotide variant	missense variant	Conflicting classifications of pathogenicity
NM_001370658.1(BTD):c.604G>A (p.Asp202Asn)	BTD	D202N	3	15644520	rs200337373	NC_000003.12:15644519:G:A	single nucleotide variant	missense variant|intron variant	Conflicting classifications of pathogenicity
NM_001370658.1(BTD):c.806C>T (p.Ala269Val)	BTD	A269V	3	15644722	rs1057520533	NC_000003.12:15644721:C:T	single nucleotide variant	missense variant|intron variant	Likely pathogenic
NM_001370658.1(BTD):c.382C>T (p.Arg128Cys)	BTD	R128C	3	15642040	rs137877018	NC_000003.12:15642039:C:T	single nucleotide variant	missense variant	Conflicting classifications of pathogenicity
NM_001370658.1(BTD):c.1264del (p.Val422fs)	BTD	V422fs	3	15645176	rs1057517362	NC_000003.12:15645175:GGGGG:GGGG	Deletion	frameshift variant|intron variant	Pathogenic/Likely pathogenic
NM_001370658.1(BTD):c.-18A>T	BTD	-	3	15601893	rs143058480	NC_000003.12:15601892:A:T	single nucleotide variant	nonsense|5 prime UTR variant|non-coding transcript variant|intron variant	Likely pathogenic
NM_001370658.1(BTD):c.-17+1del	BTD	-	3	15601894	rs1057517114	NC_000003.12:15601893:GG:G	Deletion	splice donor variant|intron variant	Likely pathogenic
NM_001370658.1(BTD):c.249+1G>T	BTD	-	3	15635689	rs373249212	NC_000003.12:15635688:G:T	single nucleotide variant	splice donor variant	Likely pathogenic
NM_001370658.1(BTD):c.-17+1G>T	BTD	-	3	15601895	rs1057516440	NC_000003.12:15601894:G:T	single nucleotide variant	intron variant|splice donor variant	Likely pathogenic
NM_001370658.1(BTD):c.-17+1G>C	BTD	-	3	15601895	rs1057516440	NC_000003.12:15601894:G:C	single nucleotide variant	intron variant|splice donor variant	Likely pathogenic
NM_001370658.1(BTD):c.-17+1G>A	BTD	-	3	15601895	rs1057516440	NC_000003.12:15601894:G:A	single nucleotide variant	intron variant|splice donor variant	Pathogenic/Likely pathogenic
NM_001370658.1(BTD):c.1069G>T (p.Glu357Ter)	BTD	E357*	3	15644985	rs1057516252	NC_000003.12:15644984:G:T	single nucleotide variant	nonsense|intron variant	Likely pathogenic
NM_001370658.1(BTD):c.*211G>A	BTD	-	3	15645699	rs78601074	NC_000003.12:15645698:G:A	single nucleotide variant	3 prime UTR variant|intron variant	Uncertain significance
NM_001370658.1(BTD):c.*57T>A	BTD	-	3	15645545	rs886058118	NC_000003.12:15645544:T:A	single nucleotide variant	3 prime UTR variant|intron variant	Uncertain significance
NM_001370658.1(BTD):c.1427T>C (p.Phe476Ser)	BTD	F476S	3	15645343	rs886058117	NC_000003.12:15645342:T:C	single nucleotide variant	missense variant|intron variant	Uncertain significance
NM_001370658.1(BTD):c.1425C>A (p.Ile475=)	BTD	-	3	15645341	rs780182371	NC_000003.12:15645340:C:A	single nucleotide variant	synonymous variant|intron variant	Conflicting classifications of pathogenicity
NM_001370658.1(BTD):c.1225G>A (p.Glu409Lys)	BTD	E409K	3	15645141	rs770633850	NC_000003.12:15645140:G:A	single nucleotide variant	missense variant|intron variant	Uncertain significance
NM_001370658.1(BTD):c.1114C>T (p.Pro372Ser)	BTD	P372S	3	15645030	rs886058116	NC_000003.12:15645029:C:T	single nucleotide variant	intron variant|missense variant	Uncertain significance
NM_001370658.1(BTD):c.1112C>T (p.Pro371Leu)	BTD	P371L	3	15645028	rs375239909	NC_000003.12:15645027:C:T	single nucleotide variant	missense variant|intron variant	Uncertain significance
NM_001370658.1(BTD):c.1043A>C (p.Asp348Ala)	BTD	D348A	3	15644959	rs886058115	NC_000003.12:15644958:A:C	single nucleotide variant	missense variant|intron variant	Uncertain significance
NM_001370658.1(BTD):c.847C>T (p.His283Tyr)	BTD	H283Y	3	15644763	rs144084212	NC_000003.12:15644762:C:T	single nucleotide variant	missense variant|intron variant	Uncertain significance
NM_001370658.1(BTD):c.140C>G (p.Ser47Cys)	BTD	S47C	3	15635579	rs747489101	NC_000003.12:15635578:C:G	single nucleotide variant	missense variant	Uncertain significance
NM_001370658.1(BTD):c.136C>A (p.Pro46Thr)	BTD	P46T	3	15635575	rs778785164	NC_000003.12:15635574:C:A	single nucleotide variant	missense variant	Uncertain significance
NM_001370658.1(BTD):c.48C>T (p.Tyr16=)	BTD	-	3	15635487	rs201823743	NC_000003.12:15635486:C:T	single nucleotide variant	synonymous variant	Conflicting classifications of pathogenicity
NM_001370658.1(BTD):c.-65G>T	BTD	-	3	15601846	rs199516128	NC_000003.12:15601845:G:T	single nucleotide variant	5 prime UTR variant|non-coding transcript variant|intron variant	Uncertain significance
NM_001370658.1(BTD):c.-87G>T	BTD	-	3	15601824	rs755119589	NC_000003.12:15601823:G:T	single nucleotide variant	5 prime UTR variant|non-coding transcript variant|intron variant	Uncertain significance
NM_001370658.1(BTD):c.-105C>T	BTD	-	3	15601806	rs184480128	NC_000003.12:15601805:C:T	single nucleotide variant	5 prime UTR variant|non-coding transcript variant|intron variant	Uncertain significance
NM_001370658.1(BTD):c.-148C>T	BTD	-	3	15601763	rs774964227	NC_000003.12:15601762:C:T	single nucleotide variant	5 prime UTR variant|genic upstream transcript variant|non-coding transcript variant|intron variant	Conflicting classifications of pathogenicity
NM_001370658.1(BTD):c.201C>T (p.Asn67=)	BTD	-	3	15635640	rs147057169	NC_000003.12:15635639:C:T	single nucleotide variant	synonymous variant	Conflicting classifications of pathogenicity
NM_001370658.1(BTD):c.380A>G (p.His127Arg)	BTD	H127R	3	15642038	rs886044240	NC_000003.12:15642037:A:G	single nucleotide variant	missense variant	Uncertain significance
NM_001370658.1(BTD):c.1264G>A (p.Val422Ile)	BTD	V422I	3	15645180	rs776369447	NC_000003.12:15645179:G:A	single nucleotide variant	missense variant|intron variant	Uncertain significance
NM_001370658.1(BTD):c.1002G>A (p.Thr334=)	BTD	-	3	15644918	rs148764524	NC_000003.12:15644917:G:A	single nucleotide variant	synonymous variant|intron variant	Conflicting classifications of pathogenicity
NM_001370658.1(BTD):c.1041C>T (p.Gly347=)	BTD	-	3	15644957	rs142421934	NC_000003.12:15644956:C:T	single nucleotide variant	synonymous variant|intron variant	Conflicting classifications of pathogenicity
NM_001370658.1(BTD):c.1552C>A (p.Arg518Ser)	BTD	R518S	3	15645468	rs80338686	NC_000003.12:15645467:C:A	single nucleotide variant	missense variant|intron variant	Pathogenic/Likely pathogenic
NM_001370658.1(BTD):c.339G>A (p.Pro113=)	BTD	-	3	15641997	rs181743799	NC_000003.12:15641996:G:A	single nucleotide variant	synonymous variant	Conflicting classifications of pathogenicity
NM_001370658.1(BTD):c.250-15del	BTD	-	3	15641893	rs587783008	NC_000003.12:15641892:T:	Deletion	intron variant	Pathogenic/Likely pathogenic
NM_001370658.1(BTD):c.838A>C (p.Asn280His)	BTD	N280H	3	15644754	rs587783006	NC_000003.12:15644753:A:C	single nucleotide variant	missense variant|intron variant	Likely pathogenic
NM_001370658.1(BTD):c.641C>T (p.Thr214Ile)	BTD	T214I	3	15644557	rs587783005	NC_000003.12:15644556:C:T	single nucleotide variant	missense variant|intron variant	Pathogenic/Likely pathogenic
NM_001370658.1(BTD):c.623A>G (p.Asp208Gly)	BTD	D208G	3	15644539	rs587783004	NC_000003.12:15644538:A:G	single nucleotide variant	missense variant|intron variant	Pathogenic
NM_001370658.1(BTD):c.395C>G (p.Thr132Arg)	BTD	T132R	3	15642053	rs587783003	NC_000003.12:15642052:C:G	single nucleotide variant	missense variant	Conflicting classifications of pathogenicity
NM_001370658.1(BTD):c.197T>G (p.Met66Arg)	BTD	M66R	3	15635636	rs587783002	NC_000003.12:15635635:T:G	single nucleotide variant	missense variant	Conflicting classifications of pathogenicity
NM_001370658.1(BTD):c.1147T>G (p.Phe383Val)	BTD	F383V	3	15645063	rs104893686	NC_000003.12:15645062:T:G	single nucleotide variant	missense variant|intron variant	Conflicting classifications of pathogenicity
NM_001370658.1(BTD):c.844C>T (p.His282Tyr)	BTD	H282Y	3	15644760	rs398123142	NC_000003.12:15644759:C:T	single nucleotide variant	missense variant|intron variant	Uncertain significance
NM_001370658.1(BTD):c.770C>T (p.Pro257Leu)	BTD	P257L	3	15644686	rs398123141	NC_000003.12:15644685:C:T	single nucleotide variant	missense variant|intron variant	Uncertain significance
NM_001370658.1(BTD):c.682A>G (p.Ile228Val)	BTD	I228V	3	15644598	rs398123140	NC_000003.12:15644597:A:G	single nucleotide variant	missense variant|intron variant	Uncertain significance
NM_001370658.1(BTD):c.566G>A (p.Arg189His)	BTD	R189H	3	15644482	rs398123139	NC_000003.12:15644481:G:A	single nucleotide variant	missense variant|intron variant	Pathogenic
NM_001370658.1(BTD):c.1310T>C (p.Val437Ala)	BTD	V437A	3	15645226	rs149690919	NC_000003.12:15645225:T:C	single nucleotide variant	missense variant|intron variant	Uncertain significance
NM_001370658.1(BTD):c.1224C>T (p.Tyr408=)	BTD	-	3	15645140	rs35145938	NC_000003.12:15645139:C:T	single nucleotide variant	synonymous variant|intron variant	Conflicting classifications of pathogenicity
NM_001370658.1(BTD):c.581A>G (p.Asn194Ser)	BTD	N194S	3	15644497	rs397514377	NC_000003.12:15644496:A:G	single nucleotide variant	missense variant|intron variant	Conflicting classifications of pathogenicity
NM_001370658.1(BTD):c.1177G>A (p.Gly393Ser)	BTD	G393S	3	15645093	rs374141881	NC_000003.12:15645092:G:A	single nucleotide variant	missense variant|intron variant	Uncertain significance
NM_001370658.1(BTD):c.132G>C (p.Glu44Asp)	BTD	E44D	3	15635571	rs397514436	NC_000003.12:15635570:G:C	single nucleotide variant	missense variant	Pathogenic
NM_001370658.1(BTD):c.1111C>T (p.Pro371Ser)	BTD	P371S	3	15645027	rs35034250	NC_000003.12:15645026:C:T	single nucleotide variant	missense variant|intron variant	Conflicting classifications of pathogenicity
NM_001370658.1(BTD):c.1098G>A (p.Trp366Ter)	BTD	W366*	3	15645014	rs397514434	NC_000003.12:15645013:G:A	single nucleotide variant	nonsense|intron variant	Pathogenic/Likely pathogenic
NM_001370658.1(BTD):c.176G>A (p.Arg59His)	BTD	R59H	3	15635615	rs397514343	NC_000003.12:15635614:G:A	single nucleotide variant	missense variant	Conflicting classifications of pathogenicity
NM_001370658.1(BTD):c.124G>A (p.Val42Met)	BTD	V42M	3	15635563	rs397507170	NC_000003.12:15635562:G:A	single nucleotide variant	missense variant	Pathogenic/Likely pathogenic
NM_001370658.1(BTD):c.68A>G (p.His23Arg)	BTD	H23R	3	15635507	rs146011150	NC_000003.12:15635506:A:G	single nucleotide variant	missense variant	Conflicting classifications of pathogenicity
NM_001370658.1(BTD):c.152T>C (p.Leu51Pro)	BTD	L51P	3	15635591	rs397514333	NC_000003.12:15635590:T:C	single nucleotide variant	missense variant	Conflicting classifications of pathogenicity
NM_001370658.1(BTD):c.451G>A (p.Ala151Thr)	BTD	A151T	3	15644367	rs13073139	NC_000003.12:15644366:G:A	single nucleotide variant	missense variant|intron variant	Conflicting classifications of pathogenicity
NM_001370658.1(BTD):c.410G>A (p.Arg137His)	BTD	R137H	3	15644326	rs146015592	NC_000003.12:15644325:G:A	single nucleotide variant	missense variant|intron variant	Pathogenic
NM_001370658.1(BTD):c.674G>A (p.Cys225Tyr)	BTD	C225Y	3	15644590	rs397507175	NC_000003.12:15644589:G:A	single nucleotide variant	missense variant|intron variant	Pathogenic/Likely pathogenic
NM_001370658.1(BTD):c.908A>G (p.His303Arg)	BTD	H303R, H323R	3	15644824	rs397507176	NC_000003.12:15644823:A:G	single nucleotide variant	missense variant|intron variant	Conflicting classifications of pathogenicity
NM_001370658.1(BTD):c.569A>G (p.Tyr190Cys)	BTD	Y190C	3	15644485	rs397507174	NC_000003.12:15644484:A:G	single nucleotide variant	missense variant|intron variant	Pathogenic/Likely pathogenic
NM_001370658.1(BTD):c.1372G>A (p.Ala458Thr)	BTD	A458T, A478T	3	15645288	rs181396238	NC_000003.12:15645287:G:A	single nucleotide variant	missense variant|intron variant	Conflicting classifications of pathogenicity
NM_001370658.1(BTD):c.986A>C (p.Asn329Thr)	BTD	N329T	3	15644902	rs200327983	NC_000003.12:15644901:A:C	single nucleotide variant	missense variant|intron variant	Uncertain significance
NM_001370658.1(BTD):c.-94C>T	BTD	-	3	15601817	rs114567021	NC_000003.12:15601816:C:T	single nucleotide variant	5 prime UTR variant|non-coding transcript variant|intron variant	Conflicting classifications of pathogenicity
NM_001370658.1(BTD):c.1569C>A (p.Asp523Glu)	BTD	D523E	3	15645485	rs146136265	NC_000003.12:15645484:C:A	single nucleotide variant	missense variant|intron variant	Pathogenic/Likely pathogenic
NM_001370658.1(BTD):c.1559A>G (p.Tyr520Cys)	BTD	Y520C	3	15645475	rs397514431	NC_000003.12:15645474:A:G	single nucleotide variant	missense variant|intron variant	Pathogenic
NM_001370658.1(BTD):c.1553G>A (p.Arg518His)	BTD	R518H	3	15645469	rs397514429	NC_000003.12:15645468:G:A	single nucleotide variant	missense variant|intron variant	Pathogenic/Likely pathogenic
NM_001370658.1(BTD):c.1471C>G (p.Gln491Glu)	BTD	Q491E, Q511E	3	15645387	rs397514427	NC_000003.12:15645386:C:G	single nucleotide variant	missense variant|intron variant	Conflicting classifications of pathogenicity
NM_001370658.1(BTD):c.1429C>T (p.Pro477Ser)	BTD	P477S, P497S	3	15645345	rs138818907	NC_000003.12:15645344:C:T	single nucleotide variant	missense variant|intron variant	Pathogenic/Likely pathogenic
NM_001370658.1(BTD):c.1399del (p.Trp467fs)	BTD	W467fs	3	15645315	rs397514423	NC_000003.12:15645314:T:	Deletion	frameshift variant|intron variant	Pathogenic/Likely pathogenic
NM_001370658.1(BTD):c.1399T>C (p.Trp467Arg)	BTD	W467R	3	15645315	rs397514422	NC_000003.12:15645314:T:C	single nucleotide variant	missense variant|intron variant	Pathogenic
NM_001370658.1(BTD):c.1395C>G (p.His465Gln)	BTD	H465Q	3	15645311	rs201604102	NC_000003.12:15645310:C:G	single nucleotide variant	missense variant|intron variant	Pathogenic/Likely pathogenic
NM_001370658.1(BTD):c.1372G>C (p.Ala458Pro)	BTD	A458P	3	15645288	rs181396238	NC_000003.12:15645287:G:C	single nucleotide variant	missense variant|intron variant	Pathogenic/Likely pathogenic
NM_001370658.1(BTD):c.1353T>C (p.Cys451=)	BTD	-	3	15645269	rs3817641	NC_000003.12:15645268:T:C	single nucleotide variant	synonymous variant|intron variant	Conflicting classifications of pathogenicity
NM_001370658.1(BTD):c.1328G>A (p.Cys443Tyr)	BTD	C443Y	3	15645244	rs397514421	NC_000003.12:15645243:G:A	single nucleotide variant	missense variant|intron variant	Uncertain significance
NM_001370658.1(BTD):c.1279C>T (p.His427Tyr)	BTD	H427Y	3	15645195	rs397514418	NC_000003.12:15645194:C:T	single nucleotide variant	missense variant|intron variant	Pathogenic/Likely pathogenic
NM_001370658.1(BTD):c.1274G>T (p.Gly425Val)	BTD	G425V	3	15645190	rs397514402	NC_000003.12:15645189:G:T	single nucleotide variant	missense variant|intron variant	Pathogenic/Likely pathogenic
NM_001370658.1(BTD):c.1254T>A (p.Tyr418Ter)	BTD	Y418*	3	15645170	rs397514416	NC_000003.12:15645169:T:A	single nucleotide variant	nonsense|intron variant	Pathogenic/Likely pathogenic
NM_001370658.1(BTD):c.1211G>A (p.Cys404Tyr)	BTD	C404Y	3	15645127	rs397514335	NC_000003.12:15645126:G:A	single nucleotide variant	missense variant|intron variant	Pathogenic/Likely pathogenic
NM_001370658.1(BTD):c.1207T>C (p.Cys403Arg)	BTD	C403R	3	15645123	rs397514412	NC_000003.12:15645122:T:C	single nucleotide variant	missense variant|intron variant	Pathogenic/Likely pathogenic
NM_001370658.1(BTD):c.1193G>C (p.Cys398Ser)	BTD	C398S	3	15645109	rs397514410	NC_000003.12:15645108:G:C	single nucleotide variant	missense variant|intron variant	Pathogenic/Likely pathogenic
NM_001370658.1(BTD):c.1192T>C (p.Cys398Arg)	BTD	C398R	3	15645108	rs397514408	NC_000003.12:15645107:T:C	single nucleotide variant	missense variant|intron variant	Conflicting classifications of pathogenicity
NM_001370658.1(BTD):c.1151C>T (p.Thr384Ile)	BTD	T384I	3	15645067	rs397514405	NC_000003.12:15645066:C:T	single nucleotide variant	missense variant|intron variant	Uncertain significance
NM_001370658.1(BTD):c.1145A>G (p.Asn382Ser)	BTD	N382S	3	15645061	rs201023772	NC_000003.12:15645060:A:G	single nucleotide variant	missense variant|intron variant	Uncertain significance
NM_001370658.1(BTD):c.1046C>T (p.Pro349Leu)	BTD	P349L	3	15644962	rs397514400	NC_000003.12:15644961:C:T	single nucleotide variant	missense variant|intron variant	Uncertain significance
NM_001370658.1(BTD):c.992del (p.Thr331fs)	BTD	T331fs	3	15644908	rs397514398	NC_000003.12:15644907:C:	Deletion	frameshift variant|intron variant	Pathogenic
NM_001370658.1(BTD):c.875G>A (p.Gly292Asp)	BTD	G292D	3	15644791	rs377651057	NC_000003.12:15644790:G:A	single nucleotide variant	missense variant|intron variant	Conflicting classifications of pathogenicity
NM_001370658.1(BTD):c.874G>A (p.Gly292Ser)	BTD	G292S	3	15644790	rs397514396	NC_000003.12:15644789:G:A	single nucleotide variant	missense variant|intron variant	Uncertain significance
NM_001370658.1(BTD):c.873del (p.Ser291fs)	BTD	S291fs	3	15644789	rs397514395	NC_000003.12:15644788:T:	Deletion	frameshift variant|intron variant	Pathogenic/Likely pathogenic
NM_001370658.1(BTD):c.827T>G (p.Val276Gly)	BTD	V276G	3	15644743	rs397514391	NC_000003.12:15644742:T:G	single nucleotide variant	missense variant|intron variant	Conflicting classifications of pathogenicity
NM_001370658.1(BTD):c.820A>G (p.Ile274Val)	BTD	I274V	3	15644736	rs35976361	NC_000003.12:15644735:A:G	single nucleotide variant	missense variant|intron variant	Conflicting classifications of pathogenicity
NM_001370658.1(BTD):c.773T>C (p.Leu258Pro)	BTD	L258P	3	15644689	rs397514389	NC_000003.12:15644688:T:C	single nucleotide variant	missense variant|intron variant	Conflicting classifications of pathogenicity
NM_001370658.1(BTD):c.772C>G (p.Leu258Val)	BTD	L258V	3	15644688	rs397514388	NC_000003.12:15644687:C:G	single nucleotide variant	missense variant|intron variant	Pathogenic
NM_001370658.1(BTD):c.754T>G (p.Trp252Gly)	BTD	W252G	3	15644670	rs397514387	NC_000003.12:15644669:T:G	single nucleotide variant	missense variant|intron variant	Pathogenic/Likely pathogenic
NM_001370658.1(BTD):c.704T>C (p.Ile235Thr)	BTD	I235T	3	15644620	rs397514384	NC_000003.12:15644619:T:C	single nucleotide variant	missense variant|intron variant	Conflicting classifications of pathogenicity
NM_001370658.1(BTD):c.697C>T (p.Pro233Ser)	BTD	P233S	3	15644613	rs397514383	NC_000003.12:15644612:C:T	single nucleotide variant	missense variant|intron variant	Pathogenic/Likely pathogenic
NM_001370658.1(BTD):c.683T>C (p.Ile228Thr)	BTD	I228T	3	15644599	rs397514382	NC_000003.12:15644598:T:C	single nucleotide variant	missense variant|intron variant	Conflicting classifications of pathogenicity
NM_001370658.1(BTD):c.649G>A (p.Ala217Thr)	BTD	A217T	3	15644565	rs397514381	NC_000003.12:15644564:G:A	single nucleotide variant	missense variant|intron variant	Pathogenic/Likely pathogenic
NM_001370658.1(BTD):c.622G>T (p.Asp208Tyr)	BTD	D208Y	3	15644538	rs397514380	NC_000003.12:15644537:G:T	single nucleotide variant	missense variant|intron variant	Pathogenic/Likely pathogenic
NM_001370658.1(BTD):c.585C>T (p.Leu195=)	BTD	-	3	15644501	rs145388314	NC_000003.12:15644500:C:T	single nucleotide variant	synonymous variant|intron variant	Conflicting classifications of pathogenicity
NM_001370658.1(BTD):c.583C>T (p.Leu195Phe)	BTD	L195F	3	15644499	rs190386869	NC_000003.12:15644498:C:T	single nucleotide variant	missense variant|intron variant	Pathogenic
NM_001370658.1(BTD):c.572G>A (p.Arg191His)	BTD	R191H	3	15644488	rs112195009	NC_000003.12:15644487:G:A	single nucleotide variant	missense variant|intron variant	Conflicting classifications of pathogenicity
NM_001370658.1(BTD):c.571C>T (p.Arg191Cys)	BTD	R191C	3	15644487	rs372844636	NC_000003.12:15644486:C:T	single nucleotide variant	missense variant|intron variant	Conflicting classifications of pathogenicity
NM_001370658.1(BTD):c.535G>A (p.Val179Met)	BTD	V179M	3	15644451	rs397514375	NC_000003.12:15644450:G:A	single nucleotide variant	missense variant|intron variant	Pathogenic/Likely pathogenic
NM_001370658.1(BTD):c.523A>G (p.Asn175Asp)	BTD	N175D	3	15644439	rs397514370	NC_000003.12:15644438:A:G	single nucleotide variant	missense variant|intron variant	Conflicting classifications of pathogenicity
NM_001370658.1(BTD):c.497G>A (p.Cys166Tyr)	BTD	C166Y, C186Y	3	15644413	rs397514369	NC_000003.12:15644412:G:A	single nucleotide variant	missense variant|intron variant	Pathogenic/Likely pathogenic
NM_001370658.1(BTD):c.468G>T (p.Lys156Asn)	BTD	K156N	3	15644384	rs397514367	NC_000003.12:15644383:G:T	single nucleotide variant	missense variant|intron variant	Pathogenic
NM_001370658.1(BTD):c.455A>G (p.Asn152Ser)	BTD	N152S	3	15644371	rs397514366	NC_000003.12:15644370:A:G	single nucleotide variant	missense variant|intron variant	Uncertain significance
NM_001370658.1(BTD):c.1270G>C (p.Asp424His)	BTD	D424H, D444H	3	15645186	rs13078881	NC_000003.12:15645185:G:C	Haplotype	missense variant|intron variant	Pathogenic
NM_001370658.1(BTD):c.451G>A (p.Ala151Thr)	BTD	A151T	3	15645186	rs13073139	NC_000003.12:15644366:G:A	Haplotype	missense variant|intron variant	Pathogenic
NM_001370658.1(BTD):c.425C>T (p.Ala142Val)	BTD	A142V	3	15644341	rs397514364	NC_000003.12:15644340:C:T	single nucleotide variant	missense variant|intron variant	Pathogenic
NM_001370658.1(BTD):c.409C>T (p.Arg137Cys)	BTD	R137C	3	15644325	rs397514363	NC_000003.12:15644324:C:T	single nucleotide variant	missense variant|intron variant	Pathogenic/Likely pathogenic
NM_001370658.1(BTD):c.406C>T (p.Gln136Ter)	BTD	Q136*	3	15644322	rs397514362	NC_000003.12:15644321:C:T	single nucleotide variant	nonsense|intron variant	Pathogenic
NM_001370658.1(BTD):c.399G>A (p.Glu133=)	BTD	-	3	15642057	rs397514360	NC_000003.12:15642056:G:A	single nucleotide variant	synonymous variant	Pathogenic/Likely pathogenic
NM_001370658.1(BTD):c.385T>C (p.Phe129Leu)	BTD	F129L	3	15642043	rs397514359	NC_000003.12:15642042:T:C	single nucleotide variant	missense variant	Likely pathogenic
NM_001370658.1(BTD):c.383G>A (p.Arg128His)	BTD	R128H	3	15642041	rs367902696	NC_000003.12:15642040:G:A	single nucleotide variant	missense variant	Conflicting classifications of pathogenicity
NM_001370658.1(BTD):c.364C>A (p.Pro122Thr)	BTD	P122T	3	15642022	rs397514357	NC_000003.12:15642021:C:A	single nucleotide variant	missense variant	Conflicting classifications of pathogenicity
NM_001370658.1(BTD):c.304A>G (p.Arg102Gly)	BTD	R102G	3	15641962	rs397514354	NC_000003.12:15641961:A:G	single nucleotide variant	missense variant	Conflicting classifications of pathogenicity
NM_001370658.1(BTD):c.296A>G (p.Asn99Ser)	BTD	N99S	3	15641954	rs397514353	NC_000003.12:15641953:A:G	single nucleotide variant	missense variant	Uncertain significance
NM_001370658.1(BTD):c.281G>T (p.Gly94Val)	BTD	G94V	3	15641939	rs375712490	NC_000003.12:15641938:G:T	single nucleotide variant	missense variant	Pathogenic/Likely pathogenic
NM_001370658.1(BTD):c.274G>C (p.Glu92Gln)	BTD	E92Q	3	15641932	rs397514352	NC_000003.12:15641931:G:C	single nucleotide variant	missense variant	Likely pathogenic
NM_001370658.1(BTD):c.218A>G (p.Tyr73Cys)	BTD	Y73C	3	15635657	rs397514348	NC_000003.12:15635656:A:G	single nucleotide variant	missense variant	Pathogenic/Likely pathogenic
NM_001370658.1(BTD):c.188T>C (p.Leu63Ser)	BTD	L63S	3	15635627	rs397514347	NC_000003.12:15635626:T:C	single nucleotide variant	missense variant	Conflicting classifications of pathogenicity
NM_001370658.1(BTD):c.185C>T (p.Ala62Val)	BTD	A62V	3	15635624	rs397507171	NC_000003.12:15635623:C:T	single nucleotide variant	missense variant	Conflicting classifications of pathogenicity
NM_001370658.1(BTD):c.73G>A (p.Gly25Arg)	BTD	G25R	3	15635512	rs34885143	NC_000003.12:15635511:G:A	single nucleotide variant	missense variant	Conflicting classifications of pathogenicity
NM_001370658.1(BTD):c.39C>T (p.Cys13=)	BTD	-	3	15635478	rs201564216	NC_000003.12:15635477:C:T	single nucleotide variant	synonymous variant	Conflicting classifications of pathogenicity
NM_001370658.1(BTD):c.175C>T (p.Arg59Cys)	BTD	R59C	3	15635614	rs104893687	NC_000003.12:15635613:C:T	single nucleotide variant	missense variant	Pathogenic/Likely pathogenic
NM_001370658.1(BTD):c.1270G>C (p.Asp424His)	BTD	D424H	3	15645186	rs13078881	NC_000003.12:15645185:G:C,T	Haplotype	missense variant|intron variant	Pathogenic
NM_001370658.1(BTD):c.1406A>C (p.Asn469Thr)	BTD	N469T	3	15645322	rs104893692	NC_000003.12:15645321:A:C	single nucleotide variant	missense variant|intron variant	Conflicting classifications of pathogenicity
NM_001370658.1(BTD):c.1308A>C (p.Gln436His)	BTD	Q436H, Q456H	3	15645224	rs80338685	NC_000003.12:15645223:A:C	single nucleotide variant	missense variant|intron variant	Pathogenic/Likely pathogenic
NM_001370658.1(BTD):c.695A>G (p.Asp232Gly)	BTD	D232G	3	15644611	rs28934601	NC_000003.12:15644610:A:G	single nucleotide variant	missense variant|intron variant	Pathogenic
NM_001370658.1(BTD):c.40G>A (p.Gly14Ser)	BTD	G14S	3	15635479	rs119103232	NC_000003.12:15635478:G:A	single nucleotide variant	missense variant	Pathogenic/Likely pathogenic
NM_001370658.1(BTD):c.1552C>T (p.Arg518Cys)	BTD	R518C	3	15645468	rs80338686	NC_000003.12:15645467:C:T	single nucleotide variant	missense variant|intron variant	Pathogenic
NM_001370658.1(BTD):c.1535C>T (p.Thr512Met)	BTD	T512M	3	15645451	rs104893688	NC_000003.12:15645450:C:T	single nucleotide variant	missense variant|intron variant	Pathogenic

## Sheet: SVs
Name	Gene(s)	Protein change	GRCh38Chromosome	GRCh38Location	dbSNP ID	Canonical SPDI	Variant type	Molecular consequence	Germline classification
NM_001370658.1(BTD):c.70_71del (p.Thr24fs)	BTD	T24fs	3	15635506 - 15635507		NC_000003.12:15635505:CACAC:CAC	Microsatellite	frameshift variant	Pathogenic
NM_001370658.1(BTD):c.253_254dup (p.Gln86fs)	BTD	Q107fs, Q86fs	3	15641909 - 15641910		NC_000003.12:15641909:TGT:TGTGT	Duplication	frameshift variant	Likely pathogenic
NM_001370658.1(BTD):c.683dup (p.Leu229fs)	BTD	L229fs	3	15644598 - 15644599		NC_000003.12:15644598:T:TT	Duplication	frameshift variant|intron variant	Likely pathogenic
NM_001370658.1(BTD):c.143_146dup (p.Ser50fs)	BTD	S50fs	3	15635581 - 15635582		NC_000003.12:15635581:TCCT:TCCTTCCT	Duplication	frameshift variant	Likely pathogenic
NM_001370658.1(BTD):c.91_92del (p.Asp31fs)	BTD	D31fs	3	15635530 - 15635531		NC_000003.12:15635529:GA:	Deletion	frameshift variant	Likely pathogenic
NM_001370658.1(BTD):c.430_431del (p.Arg144fs)	BTD	R144fs	3	15644346 - 15644347	rs397514365	NC_000003.12:15644345:AG:	Deletion	frameshift variant|intron variant	Likely pathogenic
NM_001370658.1(BTD):c.38_44del (p.Cys13fs)	BTD	C13fs	3	15635477 - 15635483		NC_000003.12:15635476:GCGGCTG:	Deletion	frameshift variant	Uncertain significance
NM_001370658.1(BTD):c.1547_1548del (p.Tyr516fs)	BTD	Y516fs	3	15645462 - 15645463		NC_000003.12:15645461:TAT:T	Deletion	frameshift variant|intron variant	Pathogenic
NM_001370658.1(BTD):c.-17+20_-17+40dup	BTD	-	3	15601913 - 15601914		NC_000003.12:15601913:CGGCGCGGAGGGGGTGTGGTA:CGGCGCGGAGGGGGTGTGGTACGGCGCGGAGGGGGTGTGGTA	Duplication	intron variant	Conflicting classifications of pathogenicity
NM_001370658.1(BTD):c.1082_1097del (p.Asp361fs)	BTD	D361fs	3	15644995 - 15645010		NC_000003.12:15644994:GTGATGAGGCCACCAAGTG:GTG	Deletion	frameshift variant|intron variant	Pathogenic
NM_001370658.1(BTD):c.106_107del (p.Glu36fs)	BTD	E36fs	3	15635545 - 15635546		NC_000003.12:15635544:GA:	Deletion	frameshift variant	Pathogenic
NM_001370658.1(BTD):c.1110TCC[1] (p.Pro372del)	BTD	P372del	3	15645025 - 15645027		NC_000003.12:15645024:CTCCTCC:CTCC	Microsatellite	inframe_deletion|intron variant	Uncertain significance
NM_001370658.1(BTD):c.1030dup (p.Ile344fs)	BTD	I344fs	3	15644941 - 15644942		NC_000003.12:15644941:AAAAA:AAAAAA	Duplication	frameshift variant|intron variant	Pathogenic
NC_000003.11:g.(?_15643358)_(15643421_?)dup	BTD	-	3	15643358 - 15643421			Duplication		Uncertain significance
NC_000003.11:g.(?_15643358)_(15687154_?)dup	BTD	-	3	15643358 - 15687154			Duplication		Uncertain significance
NC_000003.11:g.(?_15512023)_(15687154_?)del	BTD|COLQ|HACL1	-	3	15512023 - 15687154			Deletion		Pathogenic
NM_001370658.1(BTD):c.750_752delinsCTA (p.Ala251Tyr)	BTD	A251Y, A271Y	3	15644666 - 15644668		NC_000003.12:15644665:TGC:CTA	Indel	missense variant|intron variant	Uncertain significance
NM_001370658.1(BTD):c.1130_1155dup (p.Val386delinsArgTer)	BTD	-	3	15645042 - 15645043		NC_000003.12:15645042:CTGAGATGATGTATGACAATTTCACCCTG:CTGAGATGATGTATGACAATTTCACCCTGAGATGATGTATGACAATTTCACCCTG	Duplication	frameshift variant|nonsense|intron variant	Pathogenic
NM_001370658.1(BTD):c.351_352delinsTT (p.Val118Phe)	BTD	V139F, V118F, V138F	3	15642009 - 15642010		NC_000003.12:15642008:GG:TT	Indel	missense variant	Uncertain significance
NM_001370658.1(BTD):c.399+6dup	BTD	P136fs, P157fs	3	15642061 - 15642062		NC_000003.12:15642061:TT:TTT	Duplication	frameshift variant|intron variant	Conflicting classifications of pathogenicity
NM_001370658.1(BTD):c.1092dup (p.Lys365fs)	BTD	K365fs	3	15645006 - 15645007		NC_000003.12:15645006:CC:CCC	Duplication	frameshift variant|intron variant	Pathogenic
NM_001370658.1(BTD):c.901dup (p.Trp301fs)	BTD	W301fs	3	15644813 - 15644814		NC_000003.12:15644813:TTTT:TTTTT	Duplication	frameshift variant|intron variant	Pathogenic
NM_001370658.1(BTD):c.920dup (p.Asn307fs)	BTD	N307fs	3	15644832 - 15644833		NC_000003.12:15644832:AAAA:AAAAA	Duplication	frameshift variant|intron variant	Likely pathogenic
NM_001370658.1(BTD):c.177_178del (p.Gln60fs)	BTD	Q60fs	3	15635616 - 15635617		NC_000003.12:15635615:CC:	Deletion	frameshift variant	Likely pathogenic
NM_001370658.1(BTD):c.*365dup	BTD	-	3	15645836 - 15645837		NC_000003.12:15645836:TTTTTTTTTTTTTTTTT:TTTTTTTTTTTTTTTTTT	Duplication	3 prime UTR variant|intron variant	Conflicting classifications of pathogenicity
NM_001370658.1(BTD):c.1386dup (p.Glu463Ter)	BTD	E463*	3	15645299 - 15645300		NC_000003.12:15645299:TTT:TTTT	Duplication	frameshift variant|nonsense|intron variant	Likely pathogenic
NM_001370658.1(BTD):c.-17+23_-17+27dup	BTD	-	3	15601912 - 15601913	rs775790954	NC_000003.12:15601912:GCGGCGCGG:GCGGCGCGGCGCGG	Duplication	intron variant	Conflicting classifications of pathogenicity
NM_001370658.1(BTD):c.-17+19_-17+39del	BTD	-	3	15601908 - 15601928	rs1559571027	NC_000003.12:15601907:GTGGTGCGGCGCGGAGGGGGTGTGGT:GTGGT	Deletion	intron variant	Uncertain significance
NM_001370658.1(BTD):c.477_478delinsAA (p.Cys159_His160delinsTer)	BTD	C179*, C159*	3	15644393 - 15644394	rs2125500515	NC_000003.12:15644392:TC:AA	Indel	nonsense|intron variant	Pathogenic
NM_001370658.1(BTD):c.1190_1191delinsAG (p.Val397Glu)	BTD	V397E, V417E	3	15645106 - 15645107	rs2125504798	NC_000003.12:15645105:TC:AG	Indel	missense variant|intron variant	Uncertain significance
NC_000003.11:g.(?_15643358)_(15643421_?)del	BTD	-	3	15601851-15601914			Deletion		Pathogenic
NM_001370658.1(BTD):c.187_195del (p.Leu63_Leu65del)	BTD	-	3	15635625 - 15635633	rs397514346	NC_000003.12:15635624:CTTGGAGCTC:C	Deletion	inframe_deletion	Uncertain significance
NC_000003.11:g.(?_15643358)_(15683584_?)del	BTD	-	3	15601851-15642077			Deletion		Pathogenic
NM_001370658.1(BTD):c.1036_1037dup (p.Gly347fs)	BTD	G347fs	3	15644951 - 15644952	rs1004027979	NC_000003.12:15644951:TC:TCTC	Duplication	frameshift variant|intron variant	Pathogenic
NM_001370658.1(BTD):c.1103dup (p.Asn369fs)	BTD	N369fs	3	15645018 - 15645019	rs2125504069	NC_000003.12:15645018:T:TT	Duplication	frameshift variant|intron variant	Pathogenic
NM_001370658.1(BTD):c.56_59dup (p.Gly21fs)	BTD	G21fs	3	15635494 - 15635495	rs2125453296	NC_000003.12:15635494:CCCT:CCCTCCCT	Duplication	frameshift variant	Pathogenic
NC_000003.11:g.(?_15683405)_(15687154_?)del	BTD	-	3	15641898-15645647			Deletion		Pathogenic
NM_001370658.1(BTD):c.743dup (p.Tyr248Ter)	BTD	Y248*	3	15644658 - 15644659	rs2125502078	NC_000003.12:15644658:A:AA	Duplication	frameshift variant|nonsense|intron variant	Pathogenic
NC_000003.12:g.(?_15601831)_(15601914_?)del	BTD	-	3	15601831-15601914			Deletion		Pathogenic
NM_001370658.1(BTD):c.528_542del (p.Val178_Asn182del)	BTD	-	3	15644444 - 15644458	rs1575029290	NC_000003.12:15644443:AAATGTCGTGTTCAG:	Deletion	inframe_indel|inframe_deletion|intron variant	Likely pathogenic
NM_001370658.1(BTD):c.44_45del (p.Cys15fs)	BTD	C15fs	3	15635482 - 15635483	rs750965140	NC_000003.12:15635481:TGT:T	Deletion	frameshift variant	Pathogenic/Likely pathogenic
NM_001370658.1(BTD):c.1116_1118del (p.Thr373del)	BTD	T373del	3	15645031 - 15645033	rs2065654912	NC_000003.12:15645030:CCAC:C	Deletion	inframe_deletion|intron variant	Uncertain significance
NM_001370658.1(BTD):c.41_44del (p.Gly14fs)	BTD	G14fs	3	15635479 - 15635482	rs1249246307	NC_000003.12:15635478:GGCTG:G	Deletion	frameshift variant	Pathogenic/Likely pathogenic
NM_001370658.1(BTD):c.1433dup (p.Leu478fs)	BTD	L478fs	3	15645346 - 15645347	rs397514425	NC_000003.12:15645346:TTT:TTTT	Duplication	frameshift variant|intron variant	Pathogenic
NM_001370658.1(BTD):c.534_536del (p.Val179del)	BTD	V179del	3	15644450 - 15644452	rs397514373	NC_000003.12:15644447:GTCGT:GT	Deletion	inframe_indel|inframe_deletion|intron variant	Pathogenic/Likely pathogenic
NM_001370658.1(BTD):c.557TTG[1] (p.Val187del)	BTD	V187del	3	15644473 - 15644475	rs1553653699	NC_000003.12:15644472:TTGTTG:TTG	Microsatellite	inframe_indel|inframe_deletion|intron variant	Uncertain significance
NM_001370658.1(BTD):c.1292_1293del (p.Gly431fs)	BTD	G431fs	3	15645208 - 15645209	rs1553654142	NC_000003.12:15645207:GC:	Deletion	frameshift variant|intron variant	Pathogenic/Likely pathogenic
NM_001370658.1(BTD):c.589_591delinsAGTA (p.Phe197fs)	BTD	F197fs	3	15644505 - 15644507	rs1553653732	NC_000003.12:15644504:TTT:AGTA	Indel	frameshift variant|intron variant	Likely pathogenic
NM_001370658.1(BTD):c.1495dup (p.Tyr499fs)	BTD	Y499fs	3	15645410 - 15645411	rs1553654220	NC_000003.12:15645410:T:TT	Duplication	frameshift variant|intron variant	Likely pathogenic
NM_001370658.1(BTD):c.1396_1415del (p.Leu466fs)	BTD	L466fs	3	15645310 - 15645329	rs1553654178	NC_000003.12:15645309:ACCTGTGGGGCAACTTCAGTAC:AC	Deletion	frameshift variant|intron variant	Likely pathogenic
NM_001370658.1(BTD):c.941_942del (p.Ile314fs)	BTD	I314fs	3	15644857 - 15644858	rs749162799	NC_000003.12:15644856:TT:	Deletion	frameshift variant|intron variant	Pathogenic/Likely pathogenic
NM_001370658.1(BTD):c.1298dup (p.Tyr433Ter)	BTD	Y433*	3	15645213 - 15645214	rs1553654145	NC_000003.12:15645213:A:AA	Duplication	frameshift variant|nonsense|intron variant	Likely pathogenic
NM_001370658.1(BTD):c.-17_-17+3del	BTD	-	3	15601893 - 15601896	rs1050514843	NC_000003.12:15601892:AGGTA:A	Deletion	splice donor variant|intron variant	Likely pathogenic
NM_001370658.1(BTD):c.721_723del (p.Tyr241del)	BTD	Y241del	3	15644635 - 15644637	rs1553653835	NC_000003.12:15644634:ACTAC:AC	Deletion	inframe_indel|inframe_deletion|intron variant	Uncertain significance
NM_001370658.1(BTD):c.932_941del (p.His311fs)	BTD	H311fs	3	15644848 - 15644857	rs773137513	NC_000003.12:15644847:ACCTTATAAT:	Deletion	frameshift variant|intron variant	Pathogenic/Likely pathogenic
NM_001370658.1(BTD):c.58_59del (p.Leu20fs)	BTD	L20fs	3	15635497 - 15635498	rs1553652080	NC_000003.12:15635496:CT:	Deletion	frameshift variant	Likely pathogenic
NM_001370658.1(BTD):c.40_41del (p.Gly14fs)	BTD	G14fs	3	15635479 - 15635480	rs765906887	NC_000003.12:15635478:GG:	Deletion	frameshift variant	Pathogenic
NM_001370658.1(BTD):c.1110_1111dup (p.Pro371fs)	BTD	P371fs	3	15645024 - 15645025	rs1057517256	NC_000003.12:15645024:CTC:CTCTC	Duplication	frameshift variant|intron variant	Likely pathogenic
NM_001370658.1(BTD):c.1247_1248del (p.Glu416fs)	BTD	E416fs	3	15645161 - 15645162	rs1057517225	NC_000003.12:15645160:AGAG:AG	Microsatellite	frameshift variant|intron variant	Likely pathogenic
NM_001370658.1(BTD):c.47dup (p.Tyr16Ter)	BTD	Y16*	3	15635485 - 15635486	rs1057516812	NC_000003.12:15635485:A:AA	Duplication	frameshift variant|nonsense	Pathogenic/Likely pathogenic
NM_001370658.1(BTD):c.312_315dup (p.Tyr106fs)	BTD	Y106fs	3	15641969 - 15641970	rs1057516223	NC_000003.12:15641969:CATT:CATTCATT	Duplication	frameshift variant	Likely pathogenic
NM_001370658.1(BTD):c.1350dup (p.Cys451fs)	BTD	C451fs	3	15645264 - 15645265	rs886041559	NC_000003.12:15645264:CC:CCC	Duplication	frameshift variant|intron variant	Pathogenic
NM_001370658.1(BTD):c.142_145dup (p.Leu49fs)	BTD	L49fs	3	15635571 - 15635572	rs1205964567	NC_000003.12:15635571:CATCCATCCATCC:CATCCATCCATCCATCC	Microsatellite	frameshift variant	Pathogenic/Likely pathogenic
NM_001370658.1(BTD):c.1167_1181delinsTTCCAATGGCC (p.Trp389fs)	BTD	W389fs	3	15645083 - 15645097	rs672601248	NC_000003.12:15645082:GGGAAAGGAAGGCTA:TTCCAATGGCC	Indel	frameshift variant|intron variant	Pathogenic/Likely pathogenic
NM_001370658.1(BTD):c.1312dup (p.Cys438fs)	BTD	C438fs	3	15645227 - 15645228	rs587783007	NC_000003.12:15645227:T:TT	Duplication	frameshift variant|intron variant	Pathogenic
NM_001370658.1(BTD):c.1448_1452del (p.Gly483fs)	BTD	G483fs	3	15645363 - 15645367	rs398123138	NC_000003.12:15645362:GGGATG:G	Deletion	frameshift variant|intron variant	Pathogenic
NM_001370658.1(BTD):c.1334dup (p.Leu446fs)	BTD	L446fs	3	15645245 - 15645246	rs397514440	NC_000003.12:15645245:GGGGG:GGGGGG	Duplication	intron variant|frameshift variant	Likely pathogenic
NM_001370658.1(BTD):c.1181_1192del (p.Tyr394_Val397del)	BTD	-	3	15645095 - 15645106	rs397514404	NC_000003.12:15645094:CTATCTCCACGTCT:CT	Deletion	inframe_deletion|intron variant	Pathogenic/Likely pathogenic
NM_001370658.1(BTD):c.400-8dup	BTD	-	3	15644301 - 15644302	rs397514361	NC_000003.12:15644301:TTTTTTT:TTTTTTTT	Duplication	intron variant	Conflicting classifications of pathogenicity
NM_001370658.1(BTD):c.-17+12_-17+27dup	BTD	-	3	15601903 - 15601904		NC_000003.12:15601903:GGGCGTGGTGCGGCGCGG:GGGCGTGGTGCGGCGCGGGCGTGGTGCGGCGCGG	Duplication	intron variant	Conflicting classifications of pathogenicity
