# Supplementary material for: Genomic and Structural Investigation of Mutations in Biotinidase (BTD) Gene Deficiency in Greater Middle Eastern Cohort: Insights from Molecular Dynamics Study
Source: Biomedicines. 2025 Sep 9;13(9):2210. doi: 10.3390/biomedicines13092210 (PMC12467526; doi:10.3390/biomedicines13092210)
Supplement: Supplementary file 1 [file biomedicines-13-02210-s001.zip › biomedicines-3684120_BTD_Table_S2.xlsx]

## Sheet: Table_S2
S.No.	CHROM	POS	ID	REF	ALT	TYPE	Classification	AF	HOM-REF	NO-CALL	HET	HOM-VAR
1	chr3	15601536	rs2019160	A	G,C	SNP	Conflicting classifications of pathogenicity	0.975902,6.8171e-05	13	0	681	13975
2	chr3	15601668	rs2279841	G	A	SNP	Conflicting classifications of pathogenicity	0.029893	13824	0	813	32
3	chr3	15601713	rs7626148	G	C	SNP	Conflicting classifications of pathogenicity	0.00160202	14622	0	47	0
4	chr3	15601817	rs114567021	C	T	SNP	Conflicting classifications of pathogenicity	0.00262458	14592	0	77	0
5	chr3	15601898	rs780115477	C	T	SNP	Uncertain Significance	3.40855e-05	14668	0	1	0
6	chr3	15601907	rs531981188	C	G	SNP	Conflicting classifications of pathogenicity	0.000238598	14662	0	7	0
7	chr3	15601975	rs115287362	A	C	SNP	Conflicting classifications of pathogenicity	0.00480605	14530	0	137	2
8	chr3	15602184	rs73817023	G	A	SNP	Conflicting classifications of pathogenicity	0.0129184	14301	0	357	11
9	chr3	15635155	rs6773959	G	C	SNP	Conflicting classifications of pathogenicity	0.0187811	14135	0	517	17
10	chr3	15635477	rs141131444	G	T	SNP	Uncertain Significance	0.000102256	14666	0	3	0
11	chr3	15635478	rs765906887	CGG	TGG,C	MIXED	Pathogenic	0.000204513,0.000102256	14660	0	9	0
12	chr3	15635503	.	G	C	SNP	Uncertain Significance	3.40855e-05	14668	0	1	0
13	chr3	15635512	rs34885143	G	A	SNP	Conflicting classifications of pathogenicity	0.00153385	14624	0	45	0
14	chr3	15635523	rs144654790	C	T	SNP	Conflicting classifications of pathogenicity	0.000238598	14662	0	7	0
15	chr3	15635538	.	C	G	SNP	Uncertain significance	3.40855e-05	14668	0	1	0
16	chr3	15635550	rs397514339	T	G	SNP	Pathogenic	3.40855e-05	14668	0	1	0
17	chr3	15635581	rs114092911	A	G	SNP	Conflicting classifications of pathogenicity	0.00156793	14624	0	44	1
18	chr3	15635591	rs397514333	T	C	SNP	Conflicting classifications of pathogenicity	0.00037494	14658	0	11	0
19	chr3	15635640	rs147057169	C	T	SNP	Conflicting classifications of pathogenicity	0.00289727	14590	0	73	6
20	chr3	15635703	rs760435212	C	T	SNP	Conflicting classifications of pathogenicity	0.000102256	14666	0	3	0
21	chr3	15635903	rs73817035	A	G	SNP	Conflicting classifications of pathogenicity	0.0277115	13876	0	773	20
22	chr3	15641659	rs115059967	G	A	SNP	Conflicting classifications of pathogenicity	0.00160202	14622	0	47	0
23	chr3	15641890	rs889123921	T	C	SNP	Conflicting classifications of pathogenicity	3.40855e-05	14668	0	1	0
24	chr3	15641910	rs138545268	T	C	SNP	Conflicting classifications of pathogenicity	0.000170427	14664	0	5	0
25	chr3	15641920	rs976185636	A	G	SNP	Conflicting classifications of pathogenicity	3.40855e-05	14668	0	1	0
26	chr3	15642090	rs201408641	G	A	SNP	Conflicting classifications of pathogenicity	0.00068171	14649	0	20	0
27	chr3	15642207	rs9755	T	C	SNP	Conflicting classifications of pathogenicity	0.0319722	13766	0	868	35
28	chr3	15644031	rs2470529	T	C	SNP	Conflicting classifications of pathogenicity	0.408106	5267	0	6831	2571
29	chr3	15644045	rs11916854	G	C	SNP	Conflicting classifications of pathogenicity	0.0146908	14252	0	403	14
30	chr3	15644322	rs397514362	C	T	SNP	Pathogenic	6.8171e-05	14667	0	2	0
31	chr3	15644345	rs397514365	CAG	C	INDEL	Likely pathogenic	0.000102256	14666	0	3	0
32	chr3	15644346	rs556096072	A	C,*	SNP	Conflicting classifications of pathogenicity	0.000477197,0.000102256	14652	0	17	0
33	chr3	15644397	rs541012569	A	G	SNP	Uncertain significance	0.000170427	14664	0	5	0
34	chr3	15644413	rs397514369	G	A	SNP	Pathogenic/Likely pathogenic	0.000477197	14655	0	14	0
35	chr3	15644450	rs757159632	C	T	SNP	Conflicting classifications of pathogenicity	3.40855e-05	14668	0	1	0
36	chr3	15644481	rs369102875	C	T	SNP	Conflicting classifications of pathogenicity	0.000306769	14661	0	7	1
37	chr3	15644501	rs145388314	C	T	SNP	Conflicting classifications of pathogenicity	0.00330629	14573	0	95	1
38	chr3	15644561	rs140769832	C	A	SNP	Conflicting classifications of pathogenicity	0.00153385	14624	0	45	0
39	chr3	15644736	rs35976361	A	G	SNP	Conflicting classifications of pathogenicity	0.00995296	14380	0	286	3
40	chr3	15644741	rs145379955	C	T	SNP	Conflicting classifications of pathogenicity	6.8171e-05	14667	0	2	0
41	chr3	15644742	rs185225945	G	A	SNP	Uncertain Significance	3.40855e-05	14668	0	1	0
42	chr3	15644760	rs398123142	C	T	SNP	Uncertain Significance	6.8171e-05	14667	0	2	0
43	chr3	15644792	.	C	T	SNP	Uncertain significance	3.40855e-05	14668	0	1	0
44	chr3	15644824	rs397507176	A	G	SNP	Conflicting classifications of pathogenicity	0.00180653	14618	0	49	2
45	chr3	15644917	rs535651486	C	T	SNP	Uncertain Significance	6.8171e-05	14667	0	2	0
46	chr3	15644918	rs148764524	G	A	SNP	Conflicting classifications of pathogenicity	0.000306769	14660	0	9	0
47	chr3	15644924	.	A	G	SNP	Uncertain significance	3.40855e-05	14668	0	1	0
48	chr3	15644957	rs142421934	C	T	SNP	Conflicting classifications of pathogenicity	0.000613539	14652	0	16	1
49	chr3	15644963	rs140890299	G	A	SNP	Conflicting classifications of pathogenicity	3.40855e-05	14668	0	1	0
50	chr3	15645027	rs35034250	C	T	SNP	Conflicting classifications of pathogenicity	0.0025905	14594	0	74	1
51	chr3	15645098	rs368320941	T	C	SNP	Conflicting classifications of pathogenicity	3.40855e-05	14668	0	1	0
52	chr3	15645104	rs372039874	C	T	SNP	Conflicting classifications of pathogenicity	0.000715795	14648	0	21	0
53	chr3	15645115	rs201476469	A	G	SNP	Uncertain significance	3.40855e-05	14668	0	1	0
54	chr3	15645140	rs35145938	C	T	SNP	Conflicting classifications of pathogenicity	0.00828277	14429	0	237	3
55	chr3	15645141	rs770633850	G	A	SNP	Uncertain Significance	6.8171e-05	14667	0	2	0
56	chr3	15645186	rs13078881	G	C	SNP	Pathogenic	0.0222237	14039	0	608	22
57	chr3	15645224	rs80338685	A	C	SNP	Pathogenic/Likely pathogenic	0.000340855	14659	0	10	0
58	chr3	15645260	rs781065270	C	T	SNP	Conflicting classifications of pathogenicity	6.8171e-05	14667	0	2	0
59	chr3	15645269	rs3817641	T	C	SNP	Conflicting classifications of pathogenicity	0.041073	13511	0	1111	47
60	chr3	15645288	rs181396238	G	A	SNP	Pathogenic	3.40855e-05	14668	0	1	0
61	chr3	15645292	rs142249642	C	T	SNP	Pathogenic/Likely pathogenic	0.000204513	14663	0	6	0
62	chr3	15645295	rs558477960	G	A	SNP	Conflicting classifications of pathogenicity	0.00068171	14649	0	20	0
63	chr3	15645345	rs138818907	C	T	SNP	Pathogenic/Likely pathogenic	0.000204513	14663	0	6	0
64	chr3	15645354	rs150206202	C	G,T	SNP	Conflicting classifications of pathogenicity	0.000647624,6.8171e-05	14648	0	21	0
65	chr3	15645387	rs397514427	C	G	SNP	Conflicting classifications of pathogenicity	6.8171e-05	14667	0	2	0
66	chr3	15645451	rs104893688	C	T	SNP	Pathogenic/Likely pathogenic	3.40855e-05	14668	0	1	0
67	chr3	15645452	rs774052068	G	A	SNP	Conflicting classifications of pathogenicity	0.00143159	14627	0	42	0
68	chr3	15645459	rs771537277	C	G	SNP	Conflicting classifications of pathogenicity	3.40855e-05	14668	0	1	0
69	chr3	15645484	rs1050035768	A	G	SNP	Likely pathogenic	6.8171e-05	14667	0	2	0
70	chr3	15645647	rs530872564	G	A	SNP	Conflicting classifications of pathogenicity	3.40855e-05	14668	0	1	0
71	chr3	15645699	rs78601074	G	A	SNP	Uncertain Significance	0.0148272	14239	0	425	5
72	chr3	15645832	rs1427846460	TG	T	INDEL	Conflicting classifications of pathogenicity	0.0047038	14531	0	138	0
73	chr3	15645836	.	GTTTTTT	GTTTT,GTTTTT,GTTTTTTT,TTTTTTT,GTTTTTTTT,GTTT,GTT,*	SV	Uncertain significance	0.0304084,0.144781,0.113622,0.000920434,0.00259085,0.00190905,0.000511352,3.40901e-05	6104	2	8550	13
74	chr3	15670382	rs368821167	A	G	SNP	Uncertain Significance	0.000170427	14664	0	5	0
75	chr3	15676987	rs149481554	C	T	SNP	Uncertain Significance	0.00017052	14656	8	5	0
76	chr3	15677010	.	C	T	SNP	Uncertain Significance	0.000648154	14638	12	19	0
77	chr3	15685381	rs370032840	C	T	SNP	Uncertain Significance	0.000579453	14653	0	15	1
78	chr3	15696234	rs780154140	T	C	SNP	Uncertain Significance	6.82082e-05	14659	8	2	0
79	chr3	15721045	rs201631150	A	G	SNP	Uncertain Significance	0.000954589	14638	3	28	0
80	chr3	15721118	rs565056573	G	A	SNP	Uncertain Significance	3.40971e-05	14663	5	1	0
81	chr3	15635478	rs765906887	CGG	TGG,C	SV	Pathogenic	0.000204513,0.000102256	14660	9	0
82	chr3	15644345	rs397514365	CAG	C	SV	Likely pathogenic	0.000102256	14666	3	0
83	chr3	15645836	.	GTTTTTT	GTTTT,GTTTTT,GTTTTTTT,TTTTTTT,GTTTTTTTT,GTTT,GTT,*	SV	Uncertain Significance	0.0304084,0.144781,0.113622,0.000920434,0.00259085,0.00190905,0.000511352,3.40901e-05	6104	8550	13
