# Supplementary material for: Genomic and Structural Investigation of Mutations in Biotinidase (BTD) Gene Deficiency in Greater Middle Eastern Cohort: Insights from Molecular Dynamics Study
Source: Biomedicines. 2025 Sep 9;13(9):2210. doi: 10.3390/biomedicines13092210 (PMC12467526; doi:10.3390/biomedicines13092210)
Supplement: Supplementary file 1 [file biomedicines-13-02210-s001.zip › biomedicines-3684120_BTD_Table_S3.xlsx]

## Sheet: Table_S3
SNP ID	AA change	QGP_ALT	QGP_REF	IP_ALT	IP_REF	Fisher_P_value	Chi2_P_value	OR (CI)
rs397514369	C186Y	14	29324	0	5008	0.245558	0.243013	NA
rs369102875	R209C	9	29329	0	5008	0.374041	0.442891	NA
rs397507176	H323R	53	29285	24	4984	0.000241578	7.27e-05	0.376 (0.232 - 0.609)
rs13078881	D444H	652	28686	93	4915	0.103817	0.112317	NA
rs80338685	Q456H	10	29328	1	5007	1	0.929247	NA
rs138818907	P497S	6	29332	1	5007	1	1	NA
rs397514427	Q511E	2	29336	0	5008	1	1	NA
rs181396238	A478T	1	29337	3	5005	0.0110391	0.00661237	0.057 (0.006 - 0.547)
rs142249642	T479M	6	29332	3	5005	0.131988	0.261883	NA
rs104893688	T532M	1	29337	1	5007	0.270364	0.676295	NA
rs1050035768	D543G	2	29336	0	5008	1	1	NA
rs765906887	G34fs	9	29329	0	5008	0.374041	0.442891	NA
rs397514339	Y57Ter	1	29337	0	5008	1	1	NA
rs397514362	Q156Ter	2	29336	0	5008	1	1	NA
rs397514365	R164fs	3	29335	0	5008	1	1	NA
rs976185636	I108V	1	29337	0	5008	1	1	NA
rs558477960	G480E	20	29318	1	5007	0.349049	0.333977	NA
rs771537277	L535V	1	29337	0	5008	1	1	NA
rs530872564	-	1	29337	2	5006	0.0575742	0.0821442	NA
rs765906887	-	9	29329	0	5008	0.374041	0.442891	NA
rs397514365	-	3	29335	0	5008	1	1	NA
